# Supplementary material for: Comprehensive Metabolomic Analysis of IDH1R132H Clinical Glioma Samples Reveals Suppression of β-oxidation Due to Carnitine Deficiency
Source: Sci Rep. 2019 Jul 5;9:9787. doi: 10.1038/s41598-019-46217-5 (PMC6611790; doi:10.1038/s41598-019-46217-5)
Supplement: Supplementary file 2 — Supplementary Dataset 1 [file 41598_2019_46217_MOESM2_ESM.xlsx]

## Sheet: PCA
Principal Components Analysis for 115 biochemicals in U87 cells.
Cell	transfected plasmid	labels
U87	vector	v1
U87	vector	v2
U87	vector	v3
U87	normal IDH1	n1
U87	normal IDH1	n2
U87	normal IDH1	n3
U87	mutant IDH1(R132H)	m1
U87	mutant IDH1(R132H)	m2
U87	mutant IDH1(R132H)	m3
Principal Components	Proportion of variance	v1	v2	v3	n1	n2	n3	m1	m2	m3
PC1	0.5502	-4.31583	0.427698	4.96959	-10.0682	-0.774759	-13.2338	6.90861	5.9874	10.0993
PC2	0.1347	-2.93861	-4.82371	-5.96953	2.6799	5.56001	-0.558985	3.94004	1.36193	0.748962
PC3	0.08701	6.0172	-0.118275	-0.56617	-0.191377	3.87524	-4.68117	-1.81204	-1.45006	-1.07335
PC4	0.07429	-3.36164	-0.127008	3.18522	-1.08918	4.56805	0.366798	-3.92694	2.33747	-1.95277
PC5	0.05771	1.87301	0.443269	-2.68822	-5.34168	0.890422	3.13091	0.119555	1.72997	-0.157231
PC6	0.05241	-1.51821	2.15659	0.895015	-1.58825	2.40809	0.650458	2.46263	-5.04709	-0.419235
PC7	0.02871	0.848687	-3.58383	1.75682	-0.615562	0.193566	1.37115	-0.646435	-1.50922	2.18481
PC8	0.01501	0.570707	-1.25443	1.3423	-0.347525	-0.345321	-0.0314821	1.89791	0.59888	-2.43104

## Sheet: normalized_data
Normalized dataset
§Standardized Relative Area: The value was calculated from the relative area of detected peak.
*PCA was performed using standardized relative area values for 115 compounds, which belong to a major class of HMDB.
ID	Compound name	Class in HMDB	KEGG ID	m/z	MT RT	Standardized Relative Area §
						v1	v2	v3	n1	n2	n3	m1	m2	m3
1	Flavanone		C10043	225.093	10.3401	1.719	-0.618	1.187	0.305	-0.931	-0.947	0.459	-1.086	-0.088
2	FA(24:0)		No ID	367.356	16.3919	0.409	1.037	2.067	-0.376	-0.504	-1.121	-0.52	-0.306	-0.686
3	Glycochenodeoxycholic acid		C05466	448.305	10.7574	1.197	0.734	1.723	-0.642	-0.597	-0.109	-0.253	-0.796	-1.257
4	Riboflavin	Hemocyte_Lipid, Fatty Acid metabolism_Protein metabolism_Sugar metabolism	C00255	377.147	5.61904	1.716	0.76	1.272	-0.646	-1.07	-0.517	-0.114	-0.831	-0.571
5	Taurodeoxycholic acid		C05463	498.29	12.2375	2.029	0.64	0.33	-0.267	-0.731	-0.986	0.398	-0.144	-1.269
6	15(S)-HETE		C04742	319.23	12.5758	1.223	1.568	0.394	-0.802	-0.802	-0.802	0.823	-0.802	-0.802
7	Lumichrome		C01727	243.089	6.94624	1.172	1.415	1.199	-0.431	-0.917	-0.762	0.097	-0.888	-0.884
8	N-Acetylsphingosine		C00195	342.299	12.8738	1.237	1.267	1.036	-0.394	-0.946	-1.325	0.344	-0.364	-0.855
9	Palmitoleic acid		C08362	253.217	13.7158	1.033	1.512	0.799	-0.575	-0.256	-1.223	0.138	0.02	-1.448
10	FA(20:3)		No ID	305.248	14.3316	1.247	1.929	0.38	-0.642	-0.511	-1.099	-0.263	-0.314	-0.727
11	cis-8,11,14-Eicosatrienoic acid		C03242	305.246	14.1652	0.103	2.256	-0.513	0.111	0.158	-1.245	0.302	-0.218	-0.954
12	Arachidonic acid		C00219	303.232	13.8701	0.633	1.682	-0.784	0.143	-0.304	-1.16	1.076	-0.047	-1.24
13	Oleic acid		C00712	281.249	14.4202	0.867	1.419	-0.649	0.15	-0.742	-1.11	1.411	-0.439	-0.908
14	Taurolithocholic acid		C02592	482.295	13.2555	0.492	1.217	-0.903	0.519	-0.571	-0.91	1.506	-0.021	-1.33
15	1-Palmitoyl-glycero-3-phosphoethanolamine		No ID	452.277	12.8522	0.301	0.952	0.089	0.592	-0.706	-1.18	1.646	-0.295	-1.399
16	1-Myristoyl-glycero-3-phosphocholine		No ID	468.309	11.9317	1.057	0.779	0.246	0.53	-0.876	-1.172	1.326	-0.589	-1.3
17	1-Oleoyl-glycero-3-phosphocholine		No ID	522.357	12.9126	0.735	0.477	-0.072	1.044	-0.766	-1.157	1.527	-0.518	-1.27
18	cis-4,7,10,13,16,19-Docosahexaenoic acid		C06429	327.233	13.779	-0.145	0.928	-1.604	0.769	-0.284	-0.424	1.481	0.427	-1.148
19	FA(22:5)		No ID	329.25	14.1846	-0.504	0.387	-0.449	0.804	-0.085	-1.48	1.76	0.607	-1.04
20	2-Amino-2-(hydroxymethyl)-1,3-propanediol		C07182	122.084	8.80745	-0.544	-0.086	0.014	-0.544	-0.544	-0.544	2.595	-0.261	-0.089
21	AC(12:1)		No ID	342.266	9.09342	0.975	0.347	0.294	-0.731	-0.731	-0.731	2.042	-0.731	-0.731
22	AC(14:1)		No ID	370.296	9.88544	0.428	-0.027	1.267	-0.582	-0.842	-0.78	1.897	-0.56	-0.801
23	AC(12:0)		No ID	344.28	9.59992	0.361	-0.119	0.466	0.276	-1.357	-1.357	1.962	-0.08	-0.15
24	Sarsasapogenin		C03963	417.339	13.962	-0.107	-0.286	0.311	1.816	-0.672	-1.594	0.828	0.482	-0.777
25	22-Hydroxycholesterol		C05502	385.345	14.0517	-0.174	-0.869	-0.087	2.085	-1.532	-0.25	0.627	0.236	-0.038
26	cis-11-Eicosenoic acid		C16526	309.279	15.0103	-0.014	-0.285	-1.16	1.406	-1.027	-0.681	1.645	0.485	-0.369
27	AC(17:0)		No ID	414.356	11.5414	-0.57	-0.385	-0.809	0.449	0.083	-1.43	2.008	0.76	-0.105
28	AC(20:0)		No ID	456.403	12.5922	-0.395	-0.666	-0.533	0.677	-0.1	-0.898	2.392	-0.283	-0.193
29	AC(18:0)		No ID	428.373	11.9014	-0.68	-0.566	-0.7	0.461	-0.353	-0.505	2.416	0.347	-0.42
30	AC(18:1)		No ID	426.357	11.3451	-0.437	-0.532	-0.397	0.432	-0.741	-0.782	2.336	0.588	-0.466
31	AC(15:0)		No ID	386.328	10.8044	-0.853	-0.853	-0.295	0.569	-0.707	-0.675	1.875	1.251	-0.311
32	Palmitoylcarnitine	Apoptosis_Cardiac disease_Lipid, Fatty Acid metabolism	C02990	400.343	11.1738	-0.739	-0.75	-0.416	0.945	-0.787	-0.783	1.934	0.88	-0.283
33	AC(18:2)		No ID	424.339	10.8955	-0.997	-0.302	-0.374	1.092	-0.87	-1.015	1.584	1.112	-0.23
34	AC(17:1)		No ID	412.341	10.9924	-0.369	-0.554	-0.047	1.186	-1.179	-1.179	1.677	0.705	-0.241
35	AC(14:0)		No ID	372.312	10.4179	-0.348	-0.679	0.156	0.875	-0.89	-1.093	2.058	0.41	-0.489
36	AC(16:1)		No ID	398.326	10.6331	-0.295	-0.759	0.832	0.809	-0.931	-0.948	1.899	0.162	-0.77
37	1,2-Dipalmitoyl-glycero-3-phosphoglycerol		No ID	721.498	17.8846	-0.198	-1.577	0.073	0.497	-0.854	-0.465	2.023	0.08	0.42
38	Diosgenin		C08898	415.324	13.7582	-0.459	-0.396	0.705	1.369	-0.606	-0.396	1.692	-0.798	-1.112
39	1-Palmitoyl-glycero-3-phosphocholine		No ID	496.34	12.5934	0.202	-0.046	0.163	1.523	-0.799	-1.053	1.584	-0.546	-1.028
40	Calcimycin		C11309	524.276	12.5036	-0.271	-0.396	-0.442	1.729	-0.289	-0.463	1.69	-0.452	-1.106
41	Sphinganine		C00836	302.306	10.8397	-0.201	-0.726	-0.285	1.641	-0.395	-0.589	1.811	-0.419	-0.837
42	Oleoyl ethanolamine		No ID	326.305	13.5302	-0.127	-1.074	-0.54	1.579	-0.468	-0.45	1.816	-0.204	-0.533
43	Metyl palmitate		No ID	288.291	15.0325	-0.074	-1.015	-0.336	1.711	0.029	-0.545	1.6	-0.939	-0.431
44	Sphingosine		C00319	300.29	10.6525	-0.569	-1.043	-0.69	1.757	-0.174	-0.308	1.645	-0.271	-0.346
45	Palmitoylethanolamide		No ID	300.29	13.3785	-0.562	-0.868	-0.704	1.793	0.082	-0.623	1.597	-0.255	-0.459
46	1-Stearoyl-glycero-3-phosphocholine		No ID	524.371	13.3567	-0.67	-0.901	-0.776	1.836	0.396	-0.437	1.398	-0.195	-0.652
47	Mestranol		C07618	311.198	11.7496	-0.576	-1.234	-0.69	1.965	0.363	-0.194	1.131	-0.201	-0.565
48	Sphingomyelin(d18:1/16:0)		No ID	705.585	15.7388	-0.91	-0.918	-0.734	1.977	-0.084	-0.199	1.313	-0.138	-0.306
49	Stearoyl ethanolamide		No ID	328.321	14.133	-0.884	-0.853	-0.929	2.011	-0.199	-0.264	1.208	-0.118	0.028
50	1,2-Distearoyl-glycero-3-phosphocholine		No ID	790.635	16.7536	-1.102	-0.949	-0.908	2.083	-0.007	-0.002	0.839	0.115	-0.069
51	Cholesterol		C00187	369.352	15.843	-1.2	-1.091	-0.968	1.743	0.303	0.054	1.137	0.074	-0.051
52	Cholesterol-5β,6β-epoxide		C05418	425.336	14.8882	-1.421	-0.992	-0.659	1.622	0.148	0.025	1.302	0.314	-0.339
53	7-Dehydrocholesterol		C01164	367.334	15.5894	-1.311	-1.311	-0.663	1.812	-0.002	-0.026	0.626	0.257	0.618
54	1,2-Dipalmitoyl-glycero-3-phosphoethanolamine		No ID	690.507	16.2159	-1.137	-0.851	-0.727	0.744	0.219	0.104	2.003	0.441	-0.797
55	Ethyl arachidonate		No ID	350.307	14.4009	-0.739	-1.03	-0.972	1.238	0.167	-0.218	1.301	1.156	-0.901
56	Sphingosine 1-phosphate		C06124	378.24	12.2156	-0.206	-1.444	-1.406	1.443	0.338	-0.123	1.111	0.595	-0.308
57	Phytosphingosine		C12144	318.301	10.5662	-0.017	-1.092	-1.391	1.216	0.013	0.066	1.788	-0.182	-0.401
58	FA(22:4)		No ID	331.263	14.3886	-0.224	-0.393	-1.889	0.888	0.405	-0.251	1.643	0.408	-0.588
59	Sphinganine 1-phosphate		C01120	380.256	12.4647	-0.333	-0.74	-1.706	0.562	-0.217	-0.18	1.794	0.9	-0.08
60	5-Oxohexanoic acid		C02129	129.055	8.70749	-0.359	0.514	-1.571	-1.196	0.355	0.631	1.674	-0.46	0.413
61	Propionic acid	DNA damage_Lipid, Fatty Acid metabolism	C00163	73.0296	10.4106	-0.403	-0.181	-1.689	0.097	1.035	0.924	1.109	-1.279	0.386
62	Suberic acid	Lipid, Fatty Acid metabolism	C08278	173.082	12.2482	-0.939	-0.939	-0.939	0.361	0.843	0.386	1.837	-0.939	0.328
63	Azelaic acid		C08261	187.097	11.5976	-0.96	-0.703	-0.881	-0.012	0.864	0.259	1.998	-0.932	0.368
64	Adipic acid	Lipid, Fatty Acid metabolism	C06104	145.05	14.2332	-1.048	-0.381	-1.048	0.241	0.507	0.454	1.98	-1.048	0.344
65	Tyramine	Nervous system	C00483	138.091	8.84058	-1.502	-0.686	-0.642	0.844	-0.169	0.291	1.88	-0.508	0.493
66	3-Hydroxy-3-methylglutaric acid		C03761	161.045	14.766	-0.924	-0.54	-0.034	0.245	-0.542	1.382	1.585	-1.42	0.248
67	Glyceric acid	Hemocyte_Nervous system_Renal disease, Uremic toxin	C00258	105.019	9.9079	-0.787	-0.234	-0.689	0.343	-0.837	1.426	1.702	-1.043	0.121
68	Ethanolamine phosphate	Nervous system_Neuropsychiatric disorder	C00346	140.011	7.65405	-0.689	-0.544	-0.638	-0.512	-0.598	1.53	1.837	-0.647	0.261
69	Glutaric acid		C00489	131.034	16.1288	-0.468	-0.706	-0.608	-0.4	-0.454	1.041	2.056	-0.982	0.522
70	Malonic acid		C00383	103.004	29.7659	-0.589	-0.589	-0.589	-0.589	-0.589	0.911	2.218	-0.589	0.407
71	Citramalic acid		C02612,C02614	147.03	16.7024	-0.576	-0.576	-0.576	-0.576	-0.576	0.661	2.311	-0.576	0.484
72	Oxamic acid		C01444	88.004	12.5813	-0.616	-0.616	-0.616	-0.616	-0.616	0.847	2.11	-0.616	0.742
73	FA(22:0)		No ID	339.326	15.984	-1.243	-1.343	-0.618	-0.379	-0.329	0.932	1.061	0.652	1.265
74	2-Hydroxyglutaric acid		C02630,C01087,C03196	147.029	16.1892	-0.658	-0.688	-0.661	-0.642	-0.669	-0.638	1.557	0.988	1.41
75	Citraconic acid		C02226	129.019	16.1837	-0.662	-0.662	-0.662	-0.662	-0.662	-0.662	1.507	1.041	1.421
76	trans-Glutaconic acid		C02214	131.034	26.752	-0.668	-0.678	-0.683	-0.636	-0.655	-0.661	1.433	1.1	1.448
77	Linolenic acid		C06427	277.217	13.5881	0.632	0.017	-0.064	-1.212	-1.212	-1.212	0.925	1.259	0.867
78	Linoleic acid		C01595	279.232	13.9381	0.035	0.254	-0.907	-1.232	0.425	-0.546	1.741	1.129	-0.899
79	Tiglic acid	Lipid, Fatty Acid metabolism	C08279	99.0445	9.28617	0.472	0.176	-2.336	-0.249	-0.363	-0.046	0.876	1.087	0.382
80	m-Toluic acid		C07211	135.044	8.76525	0.27	-0.612	-1.77	-0.956	0.225	-0.289	1.047	0.814	1.27
81	Butyric acid	Apoptosis_Cell function_Lipid, Fatty Acid metabolism	C00246	87.0451	9.44078	0.327	-0.415	-2.234	-0.294	0.811	-0.083	1.08	-0.087	0.896
82	Valeric acid	Lipid, Fatty Acid metabolism	C00803	101.06	8.88512	0.465	-1.05	-1.791	-0.353	1.24	-0.208	0.954	-0.169	0.912
83	Erucic acid		C08316	337.311	15.53	-0.887	-0.594	-1.655	0.496	1.721	-0.176	0.635	0.662	-0.203
84	Octanoic acid	Lipid, Fatty Acid metabolism	C06423	143.107	8.01517	-0.03	-1.048	-1.089	0.271	1.813	-1.018	1.068	0.313	-0.28
85	Hexanoic acid	Lipid, Fatty Acid metabolism	C01585	115.076	8.52435	0.206	-0.603	-1.759	-0.351	1.001	-0.567	1.628	0.61	-0.166
86	Heptanoic acid	Lipid, Fatty Acid metabolism	No ID	129.091	8.17987	0.372	-0.949	-1.278	-0.55	1.374	-1.127	1.177	0.458	0.524
87	Pelargonic acid	Lipid, Fatty Acid metabolism	C01601	157.122	7.72826	0.644	-0.193	-1.011	-0.388	1.802	-1.648	0.631	0.064	0.101
88	Lauric acid	Lipid, Fatty Acid metabolism	C02679	199.169	7.34522	0.327	0.075	-0.875	0.318	1.926	-1.578	0.631	-0.212	-0.613
89	Decanoic acid	Lipid, Fatty Acid metabolism	C01571	171.138	7.60167	0.752	-0.085	-0.388	0.082	1.137	-2.021	1.232	-0.604	-0.105
90	FA(17:0)		No ID	269.248	14.538	1.252	-1.173	0.285	-0.701	1.653	-0.925	0.511	-0.788	-0.113
91	Ricinoleic acid		C08365	297.244	12.4392	0.874	0.207	0.456	-0.264	1.753	-1.514	0.154	-0.57	-1.096
92	Myristic acid		C06424	227.203	13.5506	0.774	-0.357	0.445	-0.572	1.374	-1.098	0.048	1.009	-1.623
93	Heptadecanoic acid		No ID	269.247	14.6606	0.179	-0.052	1.321	-0.814	1.376	-1.114	0.364	0.235	-1.495
94	Cysteine glutathione disulfide	Oxidative stress	C05526	427.095	12.6099	0.061	1.432	0.446	-0.986	1.696	-0.544	-0.863	-0.416	-0.828
95	Stearic acid		C01530	283.265	14.9691	0.153	-0.383	0.205	-1.263	2.125	-1.08	-0.283	0.644	-0.118
96	Palmitic acid		C00249	255.233	14.3158	-0.152	-0.698	-0.608	-1.369	1.798	-0.71	0.282	1.156	0.302
97	Gemfibrozil		No ID	249.149	12.0808	0.048	-0.585	-0.901	-0.219	1.652	-0.807	0.024	1.64	-0.852
98	Adenosine	Nervous system_Purine bases_Vascular	C00212	268.104	10.5734	-0.042	-0.982	-1.205	-0.272	1.262	-0.57	-0.532	1.702	0.639
99	Pyridoxal	Nervous system	C00250	168.065	9.3372	-0.512	-1.298	-0.121	0.428	1.085	-0.464	-1.141	1.759	0.264
100	CoA_divalent	Cholesterol_Lipid, Fatty Acid metabolism	C00010	382.548	10.0939	-0.333	-0.333	-0.333	-0.333	-0.333	-0.333	-0.333	2.667	-0.333
101	Spermine	Polyamines	C00750	203.223	4.60092	-1.103	0.138	0.838	-0.549	0.457	0.388	-1.089	1.837	-0.916
102	Cys	Oxidative stress	C00097,C00736,C00793	122.027	12.2102	-1.022	-1.022	0.708	-0.315	-1.022	1.447	-0.405	1.398	0.232
103	1-Aminocyclopropane-1-carboxylic acid		C01234	102.055	7.47619	0.002	-1.063	0.141	1.318	-0.994	1.051	-0.789	1.249	-0.915
104	Glutathione (GSH)	Anti-oxidant_Lipid, Fatty Acid metabolism_Methylglyoxal	C00051	308.09	14.4697	-0.893	-1.035	-0.5	0.859	-0.921	1.756	-0.406	1.016	0.126
105	Nervonic acid		C08323	365.342	15.967	0.228	-1.815	-1.037	0.473	-0.407	1.404	-0.055	1.096	0.113
106	N-Acetylglutamic acid	N-Acetylated compounds	C00624	188.055	12.6136	-0.805	-1.015	-1.049	1.118	0.079	1.943	0.064	0.085	-0.421
107	Terephthalic acid		C06337	165.018	15.8998	-0.901	-0.66	-1.308	1.101	0.242	1.882	-0.153	-0.406	0.204
108	IMP	Purine bases_Salvage pathway	C00130	347.038	9.02898	-0.645	0.289	-1.704	1.102	-0.28	1.721	-0.008	0.101	-0.576
109	Cholesterol sulfate		C18043	465.303	16.7621	-1.152	-0.931	-1.347	1.144	0.503	1.307	0.499	0.474	-0.497
110	GABA	Nervous system_Sugar metabolism	C00334	104.071	8.12405	-1.189	-1.018	-0.859	1.414	1.106	0.663	0.247	0.533	-0.897
111	5α-Cholestan-3-one		C03238	387.364	15.8394	-0.667	-0.862	-0.288	2.409	0.647	-0.181	-0.459	-0.091	-0.507
112	Uric acid	Arthritis_Purine bases	C00366	167.02	8.52216	0.169	-0.511	-0.537	2.529	0.266	-0.371	-0.405	-0.607	-0.534
113	Creatinine	Protein metabolism_Renal disease, Uremic toxin	C00791	114.066	7.67643	0.216	-0.62	-0.156	2.45	0.149	0.08	-0.768	-0.752	-0.598
114	Urea	Protein metabolism	C00086	61.0398	24.4062	0.111	0.07	-0.417	2.504	-0.35	0.069	-0.549	-0.91	-0.528
115	Ornithine		C00077,C00515,C01602	133.097	7.15124	-0.18	-0.385	-0.4	2.615	-0.419	0.006	-0.114	-0.585	-0.539
116	Pyruvic acid	Ketosis_Lipid, Fatty Acid metabolism_Protein metabolism_Sugar metabolism	C00022	87.0092	12.3299	-0.333	-0.333	-0.333	2.667	-0.333	-0.333	-0.333	-0.333	-0.333
117	Ser	Cell function_Nervous system	C00065,C00716,C00740	106.05	10.6987	-0.765	-0.376	-0.954	2.441	-0.122	0.128	0.274	-0.54	-0.087
118	Urocanic acid		C00785	139.05	8.75272	-0.624	-0.325	-0.536	2.464	-0.274	-0.367	0.652	-0.6	-0.391
119	Lactic acid	Tumor	C00186,C00256,C01432	89.0244	10.2866	1.11	-0.67	-0.499	2.21	-0.226	-0.445	-0.378	-0.859	-0.242
120	5-Oxoproline	Nervous system	C01879	128.035	9.07694	1.562	-0.456	-0.686	1.735	-0.428	0.271	-0.282	-1.035	-0.681
121	4-Methyl-2-oxovaleric acid 3-Methyl-2-oxovaleric acid	Ketosis_Maple syrup urine disease_Nervous system	C00233 C00671,C03465	129.055	9.14776	2.07	-0.915	-0.97	0.994	-0.055	0.349	-0.548	-0.246	-0.679
122	Carnosine	Anti-oxidant_Insulin_Protein metabolism_Sugar metabolism	C00386	227.113	7.09069	2.19	-0.72	-0.404	1.131	-0.535	-0.355	-0.574	-0.023	-0.709
123	Threonic acid		C01620	135.031	8.87966	1.959	0.37	-0.739	0.684	-0.812	-0.262	0.277	-1.486	0.01
124	Thiaproline		No ID	134.027	15.357	1.33	-1.31	-1.523	1.042	0.011	-0.105	0.992	-0.316	-0.121
125	GDP-mannose GDP-galactose		C00096 C02280	604.071	7.94425	0.722	-0.323	-1.513	0.602	-1.746	1.061	0.574	0.422	0.2
126	N,N-Dimethylglycine	Methylated compounds_Oxidative stress_Transmethyration	C01026	104.07	11.7743	-0.663	0.662	-0.527	1.702	-1.374	0.864	-0.227	-0.982	0.546
127	Galacturonic acid		C00333	193.035	7.92683	0.072	0.807	-0.947	1	-0.998	0.946	1.132	-1.362	-0.65
128	Gluconic acid		C00257	195.05	7.8352	0.629	0.191	-0.39	0.965	-0.745	1.398	0.62	-1.464	-1.203
129	Gly-Leu		No ID	189.123	10.4828	0.214	-0.215	-1.454	0.113	-0.365	2.101	0.708	-0.299	-0.803
130	Kynurenine		C00328,C01718	209.091	10.6007	0.225	-0.515	-1.002	0.342	0.066	2.115	-0.879	0.615	-0.966
131	Ribulose 5-phosphate		C00199,C01101	229.011	10.4454	0.487	-0.161	-1.422	0.939	-0.321	1.723	-0.488	0.408	-1.166
132	2-Oxoglutaric acid		C00026	145.014	20.4051	0.918	-0.55	-1.18	1.203	-0.912	1.463	-0.238	0.256	-0.96
133	PRPP		C00119	388.943	15.9775	0.969	-0.335	-1.427	1.378	-1.068	0.93	0.351	0.135	-0.932
134	GDP	Purine bases	C00035	442.015	10.0951	0.478	-0.035	-0.991	0.911	-1.05	1.965	-0.024	-0.302	-0.951
135	dCTP		C00458	465.982	11.8397	0.525	0.246	-0.975	1.304	-0.97	1.614	-0.37	-0.246	-1.128
136	dATP		C00131	489.991	11.1759	0.405	0.392	-0.908	1.289	-0.814	1.609	-0.527	-0.163	-1.282
137	dTTP		C00459	480.981	11.5149	0.731	0.337	-0.918	0.989	-0.993	1.71	-0.474	-0.22	-1.161
138	UTP	Sugar metabolism	C00075	482.96	11.9363	0.63	0.267	-0.985	1.123	-0.865	1.691	-0.571	-0.126	-1.163
139	CTP		C00063	481.976	11.7658	0.589	0.212	-1.041	1.12	-0.972	1.693	-0.427	-0.045	-1.129
140	GTP	Purine bases	C00044	521.982	10.8857	0.754	0.046	-1.303	1.146	-1.032	1.5	-0.099	0.032	-1.045
141	UDP-glucuronic acid		C00167	579.026	10.4856	0.464	0.457	-1.201	1.325	-1.102	1.333	0.048	-0.159	-1.165
142	UDP-glucose UDP-galactose	Nucleotide sugars_Sugar metabolism	C00029 C00052	565.047	8.25612	0.769	0.584	-1.104	0.971	-1.167	1.447	-0.188	-0.128	-1.183
143	cis-Aconitic acid		C00417	173.008	26.4022	0.985	0.667	-0.852	1.099	-1.303	1.097	-0.724	0.131	-1.1
144	Isocitric acid		C00311	191.019	27.1098	0.888	0.645	-1.062	1.224	-1.118	0.973	-0.779	0.346	-1.117
145	Citric acid	Renal disease, Uremic toxin	C00158	191.018	24.8553	0.966	0.597	-0.906	1.02	-1.009	1.335	-0.684	-0.063	-1.256
146	Glycerol 3-phosphate	Sugar metabolism	C00093	171.005	11.5389	0.661	0.422	-0.474	1.517	-0.58	0.885	-0.123	-0.427	-1.882
147	S-Adenosylmethionine	Liver disease_Neuropsychiatric disorder_Oxidative stress_Transmethyration	C00019	399.144	7.47619	-0.005	-0.371	-0.215	1.576	-0.153	1.708	-0.86	-0.494	-1.186
148	N-Acetylglucosamine 1-phosphate	Sugar metabolism	C04256	300.047	9.12271	0.403	0.09	-1.038	1.162	0.11	1.725	-0.938	-0.315	-1.198
149	N-Acetylneuraminic acid	N-Acetylated compounds_Renal disease, Uremic toxin_Sugar metabolism	C00270	308.097	6.89316	0.584	0.368	-0.957	1.107	-0.213	1.606	-0.55	-0.441	-1.504
150	NADP+	Electron carrier	C00006	742.069	8.96033	0.773	0.496	-1.098	1.046	-0.224	1.57	-0.807	-0.605	-1.151
151	Fumaric acid		C00122	115.003	24.1241	0.899	0.377	-0.633	0.848	-0.432	1.672	-0.83	-0.478	-1.424
152	Malic acid		C00149,C00497,C00711	133.014	20.3348	0.66	0.19	-0.593	1.126	-0.372	1.661	-0.733	-0.428	-1.513
153	ATP	Purine bases_Sugar metabolism	C00002	505.987	11.2477	0.339	0.079	-0.658	1.534	-0.6	1.594	-0.659	-0.349	-1.278
154	ADP-glucose GDP-fucose	Nucleotide sugars_Vascular	C00498 C00325	588.074	7.95079	0.438	0.158	-0.367	1.371	-0.65	1.705	-0.87	-0.682	-1.102
155	ADP	Purine bases	C00008	426.02	10.3496	-0.041	0.32	-0.559	1.232	-0.691	1.917	-0.386	-0.621	-1.173
156	CDP		C00112	402.009	10.9249	-0.134	0.431	-0.594	1.146	-0.646	2.013	-0.625	-0.74	-0.851
157	NADH	Electron carrier	C00004	664.117	7.83625	0.019	0.643	-0.686	1.07	-0.784	1.897	-0.769	-0.381	-1.01
158	dTDP		C00363	401.015	10.763	0.183	0.101	-0.894	1.082	-0.507	2.047	-0.698	-0.352	-0.963
159	NADPH_divalent	Electron carrier	C00005	371.536	10.7683	0.037	0.085	-0.786	0.936	-0.416	2.189	-0.612	-0.458	-0.974
160	UDP		C00015	402.993	11.0608	-0.223	0.327	-0.702	0.924	0.146	2.057	-0.698	-0.714	-1.118
161	CMP		C00055	322.043	9.14118	-0.161	0.526	-0.425	0.785	-0.154	2.114	-0.96	-0.841	-0.884
162	AMP	Purine bases_Salvage pathway	C00020	346.054	8.87859	0.102	0.739	-0.208	0.429	-0.544	2.124	-0.656	-1.036	-0.95
163	UMP		C00105	323.027	9.29374	-0.212	0.986	0.241	0.916	-0.491	1.625	-0.812	-1.16	-1.094
164	Fructose 1,6-diphosphate	Sugar metabolism	C00354	338.988	13.8816	0.72	0.537	-0.56	1.343	-0.677	1.385	-0.749	-1.261	-0.739
165	2,3-Diphosphoglyceric acid	Hemocyte	C01159	264.951	17.7865	1.08	1.382	-0.362	0.877	-0.615	0.673	-0.785	-0.979	-1.271
166	N-Acetylglucosamine 6-phosphate	Sugar metabolism	C00357	300.047	8.7598	1.108	0.771	-0.462	1.115	-0.219	0.99	-0.947	-1.068	-1.287
167	Phosphocreatine	Protein metabolism_Sugar metabolism	C02305	210.027	11.7073	0.877	0.838	-0.464	0.873	-0.43	1.423	-0.871	-0.951	-1.295
168	GMP	Purine bases_Salvage pathway	C00144	362.049	8.70744	1.31	0.5	-0.432	0.33	-0.822	1.673	-0.618	-0.978	-0.963
169	3-Phosphoglyceric acid	Sugar metabolism	C00197	184.984	18.7136	1.281	0.133	-0.526	0.7	-0.579	1.657	-0.873	-0.645	-1.148
170	2-Phosphoglyceric acid	Sugar metabolism	C00631	184.985	18.1993	1.022	0.476	-0.456	0.729	-0.399	1.638	-1.143	-0.713	-1.154
171	Phosphoenolpyruvic acid	Sugar metabolism	C00074	166.975	20.092	1.203	0.107	-0.515	0.345	-0.367	1.821	-1.045	-0.319	-1.23
172	myo-Inositol 1-phosphate myo-Inositol 3-phosphate		C01177 C04006	259.021	9.80769	1.212	0.06	-0.429	0.495	-0.093	1.696	-0.745	-0.75	-1.447
173	Succinic acid		C00042	117.019	19.9825	1.127	-0.159	-0.905	0.8	0.035	1.576	-0.14	-1.064	-1.27
174	Dihydroxyacetone phosphate	Lipid, Fatty Acid metabolism_Sugar metabolism	C00111	168.99	12.085	0.368	0.221	-1.153	0.76	0.239	1.578	0.429	-0.907	-1.534
175	NAD+	Electron carrier	C00003	662.102	6.29551	0.024	0.169	-1.108	0.966	0.079	1.902	-0.231	-0.395	-1.406
176	myo-Inositol 2-phosphate		No ID	259.022	10.0167	-0.429	0.414	-0.91	0.535	0.575	2.046	-0.373	-0.659	-1.199
177	2-Hydroxyvaleric acid		No ID	117.055	8.74456	0.504	0.224	-1.171	0.254	0.882	1.794	-0.5	-0.863	-1.126
178	Glutathione (GSSG)_divalent	Methylglyoxal	C00127	307.083	13.221	0.414	0.37	-0.586	0.572	1.48	1.012	-0.7	-1.142	-1.419
179	3-Guanidinopropionic acid		C03065	132.075	8.47047	0.288	-0.44	-0.567	0.859	1.186	1.5	-0.476	-1.277	-1.072
180	Gln	Hemocyte	C00064,C00303,C00819	147.076	11.5357	0.454	-0.886	-1.104	0.907	0.594	1.832	-0.504	-0.935	-0.358
181	cAMP	Purine bases	C00575	328.045	7.18681	0.197	-0.439	-1.289	0.882	0.343	2.032	-0.449	-0.819	-0.457
182	Leu	Essential amino acid_Insulin_Lipid, Fatty Acid metabolism_Liver disease_Protein metabolism	C00123,C01570,C16439	132.101	11.0736	0.589	-0.361	-0.966	0.769	0.276	2.01	-0.941	-0.531	-0.845
183	Pro	Collagen	C00148,C00763,C16435	116.07	11.6314	0.107	-0.781	-0.559	1.306	0.831	1.597	-0.955	-0.701	-0.845
184	Ala	Hemocyte_Renal disease, Uremic toxin_Sugar metabolism	C00041,C00133,C01401	90.0552	9.60608	0.305	-0.505	-0.598	0.897	0.963	1.693	-0.96	-0.613	-1.182
185	Tyr		C00082,C01536,C06420	182.081	12.2703	0.245	-0.516	-0.904	1.187	0.835	1.61	-0.772	-0.576	-1.109
186	Trp	Essential amino acid	C00078,C00525,C00806	205.097	11.8501	0.47	-0.476	-0.801	1.005	0.637	1.754	-0.963	-0.522	-1.104
187	Ile	Essential amino acid_Lipid, Fatty Acid metabolism_Liver disease_Sugar metabolism	C00407,C06418,C16434	132.101	10.9507	0.491	-0.84	-0.854	1.122	0.61	1.705	-0.712	-0.519	-1.003
188	Val	Essential amino acid_Liver disease_Nervous system_Sugar metabolism	C00183,C06417,C16436	118.086	10.7347	0.371	-0.645	-0.927	1.12	0.497	1.814	-0.729	-0.49	-1.012
189	Phe	Essential amino acid	C00079,C02057,C02265	166.086	11.957	0.081	-0.576	-0.785	0.98	0.626	1.952	-0.86	-0.451	-0.968
190	Thr	Essential amino acid_Sugar metabolism	C00188,C00820	120.065	11.2922	-0.176	-0.605	-0.993	1.18	0.69	1.839	-0.734	-0.368	-0.833
191	Xylulose 5-phosphate	Lipid, Fatty Acid metabolism_Sugar metabolism	C00231,C03291	229.01	10.2898	-0.481	-0.415	-0.818	0.593	0.853	1.986	-0.122	-0.242	-1.354
192	Fructose 6-phosphate	Sugar metabolism	C05345,C00085	259.02	9.49309	-0.084	-0.64	-0.758	0.512	1.105	1.735	-0.728	0.246	-1.387
193	Glucose 6-phosphate	Sugar metabolism	C00668,C01172,C00092	259.021	9.38309	0.082	-0.58	-0.768	1.073	0.756	1.617	-0.92	0.108	-1.368
194	O-Phosphoserine	Insulin_Sugar metabolism	C01005	184	11.704	-0.311	0.01	-0.501	1.378	0.624	1.368	-0.941	-0.012	-1.615
195	Argininosuccinic acid	Renal disease, Uremic toxin	C03406	291.129	10.0647	0.03	0.184	-0.29	1.418	0.884	0.965	-1.3	-0.361	-1.529
196	3-Methylhistidine	Methylated compounds_Protein metabolism_Transmethyration	C01152	170.092	7.88906	0.548	-0.366	-0.83	1.686	0.709	0.895	-0.775	-0.492	-1.375
197	Phosphorylcholine	Liver disease	C00588	184.073	23.635	0.218	-0.478	-0.598	1.323	0.955	1.331	-0.874	-0.486	-1.39
198	Gly-Asp		No ID	191.066	10.5796	-0.018	-0.06	-0.92	1.383	0.818	1.355	-0.863	-0.322	-1.373
199	Asp	Nervous system_Neuropsychiatric disorder_Sugar metabolism	C00049,C00402,C16433	134.044	12.5066	0.21	-0.16	-0.604	0.926	0.842	1.636	-1.099	-0.337	-1.415
200	Pipecolic acid	Liver disease	C00408	130.086	11.0227	0.204	0.078	-0.622	0.647	1.001	1.644	-1.102	-0.415	-1.434
201	Creatine	Cell function	C00300	132.077	9.41153	0.136	0.092	-0.463	0.922	0.772	1.649	-1.023	-0.61	-1.474
202	Cystathionine		C00542,C02291	223.074	10.6094	0.103	-0.016	-0.417	1.189	0.591	1.618	-1.076	-0.614	-1.378
203	Biotin		C00120	243.081	7.31244	-0.051	-0.034	-0.503	1.165	0.63	1.729	-0.907	-0.771	-1.257
204	CMP-N-acetylneuraminate	Nucleotide sugars	C00128	613.144	7.91698	0.059	0.103	-0.592	1.243	0.404	1.717	-1.07	-0.713	-1.152
205	FAD_divalent		C00016	391.569	7.51327	0.328	0.604	-0.448	1.073	0.119	1.562	-1.06	-0.753	-1.425
206	UDP-N-acetylglucosamine		C00043	606.074	8.09367	0.629	0.537	-0.45	1.063	-0.063	1.508	-1.025	-0.752	-1.446
207	N-Acetylmethionine	N-Acetylated compounds_Transmethyration	C02712	190.054	7.77522	0.604	0.308	-0.607	0.762	0.325	1.731	-0.643	-1.251	-1.229
208	Saccharopine		C00449	277.139	11.5394	0.222	0.254	-0.209	0.879	0.325	1.826	-1.092	-1.166	-1.038
209	dTDP-glucose	Nucleotide sugars	C00842	563.068	8.09253	0.433	0.393	-0.148	0.95	0.396	1.512	-0.943	-1.154	-1.439
210	Gly		C00037	76.0398	8.79475	0.386	0.163	-0.3	1.094	0.644	1.445	-1.126	-0.918	-1.388
211	Glu	Nervous system_Neuropsychiatric disorder_Sugar metabolism	C00025,C00217,C00302	148.061	11.7221	0.552	0.316	-0.47	0.626	0.719	1.616	-1.095	-0.917	-1.347
212	Pantothenic acid	Lipid, Fatty Acid metabolism_Protein metabolism_Sugar metabolism	C00864	218.102	7.35068	0.863	0.157	-0.349	0.725	0.366	1.618	-1.231	-1.024	-1.126
213	N-Acetyl-β-alanine		C01073	130.05	8.51454	0.524	-0.153	-0.53	0.517	0.778	1.809	-1.475	-0.833	-0.638
214	Glu-Glu		C01425	277.103	11.6798	-0.673	-0.192	-0.037	0.479	1.088	1.914	-1.232	-0.612	-0.735
215	Choline	Lipid, Fatty Acid metabolism_Transmethyration	C00114	104.107	7.20188	-0.881	-0.075	0.149	0.624	0.955	1.824	-0.646	-0.622	-1.328
216	Gly-Gly		C02037	133.06	8.87898	-0.647	-0.391	-0.311	0.714	0.971	1.965	-0.425	-0.743	-1.134
217	Ribose 5-phosphate		C00117	229.011	10.0624	-0.509	-0.563	-0.197	0.913	0.14	2.227	-0.41	-1.048	-0.554
218	Asn		C00152,C01905,C16438	133.06	11.2611	-0.403	-0.716	-0.969	1.441	0.757	1.592	-0.433	-0.311	-0.959
219	Citrulline		C00327	176.103	11.9035	-0.028	-0.915	-0.936	1.741	0.527	1.376	-0.432	-0.731	-0.601
220	2-Aminoisobutyric acid		C03665	104.071	10.3104	-0.202	-0.813	-1.089	1.678	1.051	1.077	-0.418	-0.508	-0.775
221	Hydroxyproline	Collagen	C01015,C01157	132.065	13.0629	0.045	-0.852	-0.965	1.676	0.874	1.095	-0.941	-0.111	-0.821
222	His	Arthritis_Essential amino acid_Imidazole compounds_Renal disease, Uremic toxin_Vascular	C00135,C00768,C06419	156.076	7.67396	0.154	-0.886	-0.674	2.086	0.464	0.849	-0.833	-0.373	-0.785
223	Glycerophosphocholine	Osmolytes_Renal disease, Uremic toxin	C00670	258.11	25.0921	-0.148	-0.546	-0.403	1.934	0.929	0.795	-0.64	-0.842	-1.079
224	N5-Ethylglutamine		C01047	175.108	12.284	-0.801	-0.464	-0.482	1.99	0.865	0.865	-0.667	-0.371	-0.935
225	Betaine	Osmolytes_Renal disease, Uremic toxin_Transmethyration	C00719	118.086	12.1783	-0.399	-0.908	-0.224	1.485	0.837	1.419	-0.356	-0.606	-1.247
226	Carnitine	Cardiac disease_Lipid, Fatty Acid metabolism_Liver disease	C00318,C00487,C15025	162.112	9.03992	0.549	-0.291	-0.046	1.201	0.868	1.164	-1.036	-0.997	-1.412
227	β-Ala		C00099	90.0552	7.71474	0.9	-0.027	-0.164	0.861	0.76	1.182	-1.401	-0.7	-1.412
228	Hypotaurine	Anti-oxidant	C00519	110.027	20.497	1.216	-0.023	-0.16	0.979	0.356	1.102	-1.134	-0.867	-1.469
229	Taurine	Cardiac disease_Cell function_Cholesterol_Insulin_Lipid, Fatty Acid metabolism_Nervous system_Neuropsychiatric disorder_Osmolytes_Renal disease, Uremic toxin_Vascular	C00245	126.022	25.6063	1.204	0.317	-0.167	0.606	0.541	1.127	-1.309	-0.945	-1.373
230	2-Aminoadipic acid		C00956	162.075	11.7394	1.108	0.407	0.252	0.519	0.405	1.116	-1.293	-1.135	-1.38
231	1-Methylnicotinamide	Cardiac disease	C02918	137.07	7.73329	0.984	0.242	0.204	0.561	0.361	1.345	-1.343	-0.954	-1.401
232	γ-Butyrobetaine		C01181	146.117	8.5707	0.539	0.418	0.119	0.645	0.594	1.377	-1.373	-0.787	-1.532
233	5-Aminovaleric acid		C00431	118.086	8.51627	1.177	-0.06	0.268	-0.067	0.941	1.191	-1.076	-0.83	-1.544
234	3-Aminoisobutyric acid		C03284,C05145	104.071	8.29106	1.233	-0.047	0.475	0.935	0.399	0.497	-1.312	-0.428	-1.751
235	O-Acetylcarnitine	Lipid, Fatty Acid metabolism_Nervous system	C02571	204.123	9.62466	1.555	-0.094	0.377	0.526	0.351	0.818	-1.202	-1.484	-0.847
236	Nicotinamide	Arthritis_Cholesterol	C00153	123.055	7.78768	1.944	-0.284	0.254	0.752	-0.3	0.549	-1.173	-1.208	-0.533
237	2-Oxoisovaleric acid	Ketosis	C00141	115.04	9.74353	1.719	-0.85	-0.331	0.8	-0.071	1.158	-0.389	-0.991	-1.046
238	Pyridoxine	Hemocyte_Nervous system	C00314	170.081	9.18238	1.6	-0.93	-0.746	0.826	0.189	1.284	-0.694	-0.749	-0.78
239	Met	Essential amino acid_Sugar metabolism_Transmethyration	C00073,C00855,C01733	150.058	11.5108	1.613	-0.349	-0.848	0.409	0.051	1.521	-0.824	-0.505	-1.068
240	Thiamine	Cell function_Insulin_Sugar metabolism	C00378	265.111	6.90913	1.242	-0.359	-0.754	0.716	-0.016	1.734	-0.938	-0.672	-0.952
241	Arg	Guanidino compounds	C00062,C00792	175.118	7.47124	0.775	-0.626	0.068	1.381	-0.054	1.442	-0.834	-1.079	-1.074
242	Lys	Essential amino acid_Neuropsychiatric disorder_Renal disease, Uremic toxin	C00047,C00739,C16440	147.112	7.21547	0.949	-0.264	-0.315	1.354	-0.081	1.401	-0.871	-1.028	-1.145
243	3-Hydroxybutyric acid	Cholesterol_Ketosis_Lipid, Fatty Acid metabolism_Neuropsychiatric disorder	C01089,C03197	103.04	9.1336	1.431	0.097	-0.449	1.097	-0.07	1.062	-0.865	-1.209	-1.093
244	Glucose 1-phosphate	Sugar metabolism	C00103	259.021	9.66292	1.274	0.2	-0.606	1.135	0.05	1.059	-0.786	-0.821	-1.505
245	5'-Deoxy-5'-methylthioadenosine		C00170	298.096	10.8117	1.566	-0.454	-0.403	1.296	-0.198	0.684	-0.718	-0.213	-1.559
246	Sedoheptulose 7-phosphate		C05382	289.032	9.19567	1.297	-0.59	-0.898	1.248	-0.72	1.382	-0.897	-0.28	-0.543
247	Rhein		C10401	283.023	8.24308	0.899	0.569	-1.009	1.133	0.239	1.013	-1.598	-0.347	-0.899
248	Sarcosine	Methylated compounds_Transmethyration	C00213	90.0553	10.1107	0.485	0.691	-1.42	0.54	1.344	0.584	-0.937	0.106	-1.394
249	O-Succinylhomoserine		C01118	218.066	11.653	0.288	0.038	-0.18	0.085	2.263	0.277	-1.169	-0.913	-0.69
250	Benzoic acid		C00180	121.029	9.41356	-0.311	-0.727	-0.874	1.071	1.759	0.913	-0.138	-1.048	-0.645
251	Quinic acid		C00296	191.055	7.76095	-0.783	-0.868	-0.616	0.301	2.226	0.506	-0.033	-0.952	0.218
252	4-Guanidinobutyric acid	Guanidino compounds	C01035	146.093	8.76132	-0.739	-0.818	-0.588	0.703	2.229	0.136	0.341	-0.483	-0.781
253	Methionine sulfoxide	Oxidative stress	C02989	166.053	12.7468	-2.015	-0.409	0.314	1.061	1.428	-0.277	0.285	0.18	-0.567
254	Homoserine		C00263	120.065	10.798	-0.576	-0.959	0.89	1.512	0.898	0.699	-0.794	-0.419	-1.252
255	Ethanolamine		C00189	62.0605	6.63506	-1.768	0.305	0.519	0.77	0.923	1.27	-0.53	-0.57	-0.92
256	Adenine	Purine bases_Salvage pathway	C00147	136.062	8.04614	-1.209	0.17	1.015	1.358	0.041	1.174	-0.607	-0.941	-1
257	Putrescine	Cell function_Cytotoxity_Nervous system_Polyamines_Tumor	C00134	89.1075	4.85947	-0.5	0.96	1.095	0.054	-0.69	1.687	-0.712	-0.937	-0.958
258	N8-Acetylspermidine	Cell function_N-Acetylated compounds_Polyamines	C01029	188.175	6.62393	-0.144	1.109	1.326	0.364	-0.787	1.114	-0.848	-1.057	-1.077
259	Spermidine	Polyamines	C00315	146.165	4.6637	-0.096	1.479	1.497	-0.186	-0.601	0.718	-0.954	-0.84	-1.018
260	FA(26:0)		No ID	395.389	16.7936	1.485	-0.302	1.017	-1.073	-0.123	0.963	-1.483	0.12	-0.603
261	N,N-Diethyl-m-toluamide		C10935	192.139	8.86373	1.037	-0.096	-0.18	-1.158	-0.826	0.128	-0.818	-0.125	2.039

## Sheet: raw_ data
Dataset. Raw ion counts for biochemicals in U87 cells.
Assay	Compound name	KEGG ID	m/z	MT RT	Relative Area															Comparative Analysis
					vector			normal			mutation			vector		normal		mutation		mutation vs vector			normal vs vector			normal vs mutation
					v1	v2	v3	n1	n2	n3	m1	m2	m3	Mean	S.D.	Mean	S.D.	Mean	S.D.	Ratio ¶	p-value ||		Ratio ¶	p-value ||		Ratio ¶	p-value ||
A	Malonic acid	C00383	103.004	29.7659	N.D.	N.D.	N.D.	N.D.	N.D.	0.0033279	0.00622761	N.D.	0.00220933	N.D.	N.A.	0.0033279	N.A.	0.00421847	0.00284135	1<	N.A.		1<	N.A.		0.788888	N.A.
A	Suberic acid	C08278	173.082	12.2482	N.D.	N.D.	N.D.	0.000586839	0.000804526	0.000598176	0.00125352	N.D.	0.000572167	N.D.	N.A.	0.00066318	0.00012254	0.000912843	0.000481789	1<	N.A.		1<	N.A.		0.726499	0.5958
A	Oxamic acid	C01444	88.004	12.5813	N.D.	N.D.	N.D.	N.D.	N.D.	0.00134673	0.00251002	N.D.	0.00125031	N.D.	N.A.	0.00134673	N.A.	0.00188017	0.000890751	1<	N.A.		1<	N.A.		0.716284	N.A.
A	Citramalic acid	C02612,C02614	147.03	16.7024	N.D.	N.D.	N.D.	N.D.	N.D.	0.00129773	0.00302934	N.D.	0.0011119	N.D.	N.A.	0.00129773	N.A.	0.00207062	0.00135583	1<	N.A.		1<	N.A.		0.626732	N.A.
A	Citraconic acid	C02226	129.019	16.1837	N.D.	N.D.	N.D.	N.D.	N.D.	N.D.	0.00364416	0.00286178	0.00350076	N.D.	N.A.	N.D.	N.A.	0.00333557	0.000416529	1<	N.A.		N.A.	N.A.		<1	N.A.
A	CoA_divalent	C00010	382.548	10.0939	N.D.	N.D.	N.D.	N.D.	N.D.	N.D.	N.D.	0.000330598	N.D.	N.D.	N.A.	N.D.	N.A.	0.000330598	N.A.	1<	N.A.		N.A.	N.A.		<1	N.A.
A	2-Hydroxyglutaric acid	C02630,C01087,C03196	147.029	16.1892	0.00746742	0.00510658	0.00725292	0.0087088	0.00656858	0.00908945	0.184224	0.138814	0.172507	0.00660898	0.00130552	0.00812228	0.00135893	0.165182	0.0235746	24.9935	0.0071485	**	1.22898	0.23673		0.0491718	0.0072746	**
C	trans-Glutaconic acid	C02214	131.034	26.752	0.00251108	0.00230096	0.00218282	0.00321851	0.00280626	0.00266941	0.0484044	0.0411276	0.048743	0.00233162	0.000166266	0.00289806	0.000285833	0.0460917	0.00430235	19.7681	0.0031691	**	1.24294	0.054306		0.062876	0.0031792	**
A	Azelaic acid	C08261	187.097	11.5976	0.000221615	0.000427344	0.000285039	0.000981972	0.00168552	0.00119971	0.00259538	0.000243441	0.00128738	0.000311333	0.000105354	0.00128907	0.000360186	0.0013754	0.00117844	4.41778	0.2577		4.14048	0.033895	*	0.937231	0.91294
A	Ethanolamine phosphate	C00346	140.011	7.65405	0.000667096	0.00102062	0.000792217	0.00109644	0.000888063	0.00605628	0.00680064	0.000769392	0.00297492	0.000826644	0.000179258	0.00268026	0.00292557	0.00351499	0.00305168	4.25212	0.26634		3.24234	0.38693		0.762524	0.7496
C	Glutathione (GSH)	C00051	308.09	14.4697	0.0949	0.0586215	0.19516	0.541983	0.0876833	0.770913	0.219139	0.58216	0.354901	0.116227	0.0707234	0.46686	0.347755	0.3854	0.183422	3.31593	0.11237		4.01679	0.21954		1.21136	0.74323
A	Adipic acid	C06104	145.05	14.2332	N.D.	0.000486147	N.D.	0.000939218	0.00113353	0.00109431	0.00220619	N.D.	0.00101461	0.000486147	N.A.	0.00105569	0.000102753	0.0016104	0.000842577	3.31258	N.A.		2.17153	N.A.		0.655541	0.52185
P	7-Dehydrocholesterol	C01164	367.334	15.5894	N.D.	N.D.	2.33456e-05	0.00011261	4.72141e-05	4.63343e-05	6.9837e-05	5.65217e-05	6.95652e-05	2.33456e-05	N.A.	6.87195e-05	3.80128e-05	6.5308e-05	7.61031e-06	2.79744	N.A.		2.94357	N.A.		1.05224	0.89192
P	AC(17:0)	No ID	414.356	11.5414	2.13235e-05	2.59191e-05	1.54044e-05	4.66276e-05	3.75367e-05	N.D.	8.53261e-05	5.43478e-05	3.28804e-05	2.08824e-05	5.27122e-06	4.20821e-05	6.42824e-06	5.75181e-05	2.63662e-05	2.75439	0.13288		2.0152	0.065407		0.731632	0.42084
A	Glutaric acid	C00489	131.034	16.1288	0.000839213	0.000591528	0.000693048	0.000909565	0.000853363	0.00240881	0.00346449	0.00030415	0.00186881	0.00070793	0.000124512	0.00139058	0.000882264	0.00187915	0.0015802	2.65443	0.32767		1.96429	0.31143		0.740005	0.67067
C	Urocanic acid	C00785	139.05	8.75272	0.000457023	0.00178472	0.000844103	0.01417	0.00200934	0.00159734	0.00612432	0.000563951	0.00149154	0.00102862	0.00068281	0.00592555	0.00714285	0.0027266	0.00297884	2.65075	0.42905		5.7607	0.35682		2.17323	0.53141
P	Palmitoylcarnitine	C02990	400.343	11.1738	0.00076063	0.000750093	0.001071	0.00237741	0.000714825	0.000718577	0.00332755	0.00231515	0.00119824	0.000860576	0.000182313	0.00127027	0.000958811	0.00228031	0.00106508	2.64975	0.14362		1.47607	0.5383		0.557059	0.2899
C	2-Amino-2-(hydroxymethyl)-1,3-propanediol	C07182	122.084	8.80745	N.D.	0.00081812	0.00099614	N.D.	N.D.	N.D.	0.00560805	0.000505612	0.000813034	0.00090713	0.000125879	N.D.	N.A.	0.0023089	0.00286128	2.54528	0.4856		<1	N.A.		<1	N.A.
P	AC(18:0)	No ID	428.373	11.9014	0.000211289	0.000235592	0.000207174	0.000452839	0.000280645	0.000248387	0.000866514	0.000428674	0.000266304	0.000218018	1.53574e-05	0.000327291	0.000109918	0.000520497	0.000310462	2.3874	0.23334		1.50121	0.22555		0.628804	0.39785
P	AC(18:1)	No ID	426.357	11.3451	0.00102234	0.000922665	0.00106403	0.00193316	0.000703375	0.000660579	0.00392763	0.0020966	0.000992068	0.00100301	7.26378e-05	0.00109904	0.000722686	0.00233877	0.00148269	2.33174	0.25886		1.09574	0.83979		0.469922	0.28675
P	AC(15:0)	No ID	386.328	10.8044	3.80515e-05	3.80515e-05	5.84559e-05	9.00293e-05	4.34018e-05	4.45748e-05	0.000137772	0.000114946	5.78804e-05	4.48529e-05	1.17805e-05	5.93353e-05	2.65883e-05	0.000103533	4.11503e-05	2.30827	0.12309		1.32289	0.45688		0.573107	0.20494
P	Cholesterol-5β,6β-epoxide	C05418	425.336	14.8882	5.38603e-05	8.34559e-05	0.000106434	0.00026393	0.00016217	0.000153666	0.000241848	0.000173641	0.000128533	8.125e-05	2.63561e-05	0.000193255	6.13534e-05	0.000181341	5.70486e-05	2.23188	0.075379		2.37852	0.070256		1.0657	0.81762
P	AC(17:1)	No ID	412.341	10.9924	5e-05	3.86029e-05	6.98529e-05	0.000146041	N.D.	N.D.	0.000176359	0.000116304	5.78804e-05	5.28186e-05	1.58145e-05	0.000146041	N.A.	0.000116848	5.9241e-05	2.21225	0.19629		2.76495	N.A.		1.24984	N.A.
P	AC(12:1)	No ID	342.266	9.09342	5.9375e-05	3.75e-05	3.56618e-05	N.D.	N.D.	N.D.	9.64674e-05	N.D.	N.D.	4.41789e-05	1.31922e-05	N.D.	N.A.	9.64674e-05	N.A.	2.18356	N.A.		<1	N.A.		<1	N.A.
P	1,2-Distearoyl-glycero-3-phosphocholine	No ID	790.635	16.7536	0.0101108	0.011513	0.0118985	0.039408	0.0201821	0.020229	0.0279673	0.0213052	0.0196111	0.0111741	0.000940817	0.0266064	0.0110866	0.0229612	0.00441737	2.05487	0.038721	*	2.38108	0.13645		1.15875	0.63828
P	AC(18:2)	No ID	424.339	10.8955	5.38603e-05	9.46691e-05	9.04412e-05	0.00017654	6.12903e-05	5.27859e-05	0.000205435	0.000177717	9.8913e-05	7.96569e-05	2.24403e-05	9.68719e-05	6.91251e-05	0.000160688	5.52649e-05	2.01726	0.1118		1.21612	0.71518		0.602856	0.28283
P	Phytosphingosine	C12144	318.301	10.5662	0.000192141	9.08088e-05	6.26838e-05	0.00030844	0.000195015	0.0002	0.000362297	0.00017663	0.000155978	0.000115211	6.80909e-05	0.000234485	6.40958e-05	0.000231635	0.000113626	2.01053	0.21787		2.03526	0.091954		1.0123	0.97208
P	AC(20:0)	No ID	456.403	12.5922	4.35662e-05	3.45588e-05	3.89706e-05	7.91789e-05	5.33724e-05	2.68622e-05	0.000136141	4.72826e-05	5.02717e-05	3.90319e-05	4.50399e-06	5.31378e-05	2.61591e-05	7.78986e-05	5.04618e-05	1.99577	0.3135		1.3614	0.44981		0.682141	0.50532
P	Sphingosine	C00319	300.29	10.6525	0.00428136	0.00279864	0.00390185	0.0115493	0.00551431	0.00509716	0.0111976	0.00521318	0.00497683	0.00366062	0.000770232	0.00738692	0.00361075	0.00712922	0.00352534	1.94755	0.22695		2.01794	0.21199		1.03615	0.93377
P	Cholesterol	C00187	369.352	15.843	0.00225284	0.00241009	0.0025872	0.00648626	0.00441489	0.00405687	0.00561428	0.00408608	0.00390533	0.00241671	0.000167279	0.00498601	0.00131153	0.00453523	0.000938844	1.87661	0.055618		2.06314	0.074693		1.0994	0.65612
C	Adenosine	C00212	268.104	10.5734	0.00202047	0.00117703	0.000976395	0.00181469	0.00319208	0.00154675	0.0015805	0.00358693	0.00263212	0.0013913	0.000554037	0.00218451	0.000882809	0.00259985	0.0010036	1.86865	0.16191		1.57012	0.27002		0.840244	0.61942
P	Ethyl arachidonate	No ID	350.307	14.4009	9.0625e-05	7.86765e-05	8.10662e-05	0.000171848	0.000127859	0.000112023	0.000174457	0.000168478	8.39674e-05	8.34559e-05	6.32257e-06	0.000137243	3.09964e-05	0.000142301	5.06065e-05	1.7051	0.17984		1.6445	0.089648		0.96446	0.89118
P	AC(14:0)	No ID	372.312	10.4179	0.000433693	0.000333406	0.00058665	0.00080493	0.000269208	0.000207625	0.00116395	0.000663967	0.000390974	0.00045125	0.000127532	0.000427254	0.000328523	0.00073963	0.000392002	1.63907	0.33065		0.946825	0.91466		0.57766	0.35147
P	Sphingomyelin(d18:1/16:0)	No ID	705.585	15.7388	0.0287234	0.0285892	0.031562	0.075475	0.042099	0.0402353	0.0647248	0.0412187	0.038494	0.0296249	0.00167895	0.0526031	0.0198296	0.0481458	0.0144223	1.62518	0.15441		1.77564	0.18171		1.09258	0.77002
P	Stearoyl ethanolamide	No ID	328.321	14.133	0.000472546	0.000479754	0.000462242	0.0011359	0.00062954	0.000614716	0.000951805	0.000648108	0.000681457	0.000471514	8.80146e-06	0.000793385	0.000296719	0.000760457	0.00016655	1.6128	0.094788		1.68263	0.20094		1.0433	0.87709
N	FA(22:0)	No ID	339.326	15.984	1.76287e-05	1.70956e-05	2.09559e-05	2.22287e-05	2.24927e-05	2.92082e-05	2.98913e-05	2.77174e-05	3.09783e-05	1.856e-05	2.0919e-06	2.46432e-05	3.95561e-06	2.9529e-05	1.66035e-06	1.591	0.0024901	**	1.32776	0.098807		0.834543	0.15381
N	Linolenic acid	C06427	277.217	13.5881	2.55515e-05	1.70221e-05	1.59007e-05	N.D.	N.D.	N.D.	2.96196e-05	3.42391e-05	2.88043e-05	1.94914e-05	5.27802e-06	N.D.	N.A.	3.08877e-05	2.93092e-06	1.58468	0.044097	*	<1	N.A.		<1	N.A.
N	Erucic acid	C08316	337.311	15.53	2.62868e-05	2.92279e-05	1.85662e-05	4.0176e-05	5.24927e-05	3.34311e-05	4.15761e-05	4.18478e-05	3.31522e-05	2.46936e-05	5.50653e-06	4.20332e-05	9.66556e-06	3.88587e-05	4.94386e-06	1.57363	0.030016	*	1.70219	0.069405		1.08169	0.64763
N	Sphinganine 1-phosphate	C01120	380.256	12.4647	6.12132e-05	5.47794e-05	3.95221e-05	7.53666e-05	6.30499e-05	6.36364e-05	9.4837e-05	8.07065e-05	6.52174e-05	5.18382e-05	1.11407e-05	6.73509e-05	6.94794e-06	8.02536e-05	1.4815e-05	1.54816	0.061228		1.29925	0.12361		0.839226	0.27014
A	m-Toluic acid	C07211	135.044	8.76525	0.0222088	0.0178885	0.0122193	0.0162046	0.0219863	0.0194679	0.0260135	0.0248694	0.0271038	0.0174388	0.0050099	0.0192196	0.00289883	0.0259956	0.0011173	1.49067	0.09135		1.10211	0.62888		0.739341	0.041988	*
A	Tiglic acid	C08279	99.0445	9.28617	0.000903336	0.000834892	0.000253305	0.000736479	0.000710065	0.000783469	0.000996847	0.00104589	0.000882573	0.000663844	0.000357181	0.000743338	3.71797e-05	0.000975104	8.38027e-05	1.46887	0.26764		1.11975	0.73764		0.762316	0.026181	*
A	Heptanoic acid	No ID	129.091	8.17987	0.00373146	0.00245053	0.00213071	0.00283765	0.00470378	0.00227723	0.00451267	0.0038151	0.0038795	0.0027709	0.0008471	0.00327289	0.00127047	0.00406909	0.000385498	1.46851	0.10083		1.18116	0.60375		0.804328	0.3933
C	Tyramine	C00483	138.091	8.84058	0.000290093	0.000373661	0.000378119	0.000530194	0.00042649	0.000473604	0.000636231	0.000391849	0.000494255	0.000347291	4.95849e-05	0.000476763	5.19239e-05	0.000507445	0.000122724	1.46115	0.13951		1.37281	0.035511	*	0.939536	0.71951
A	Glyceric acid	C00258	105.019	9.9079	0.000485416	0.00065266	0.000515111	0.000826815	0.000470378	0.00115406	0.0012374	0.000408139	0.0007598	0.000551062	8.923e-05	0.000817083	0.000341943	0.000801781	0.000416223	1.45497	0.40717		1.48274	0.30874		1.01909	0.9632
N	FA(22:4)	No ID	331.263	14.3886	9.63235e-05	9.17279e-05	5.09191e-05	0.000126686	0.00011349	9.56012e-05	0.000147283	0.000113587	8.6413e-05	7.96569e-05	2.49935e-05	0.000111926	1.56014e-05	0.000115761	3.0493e-05	1.45324	0.19062		1.4051	0.14433		0.96687	0.85869
P	1-Stearoyl-glycero-3-phosphocholine	No ID	524.371	13.3567	0.00113637	0.00102202	0.00108413	0.00237628	0.00166405	0.00125153	0.0021598	0.00137163	0.00114528	0.00108084	5.72496e-05	0.00176395	0.000568993	0.0015589	0.000532554	1.44231	0.25943		1.63202	0.1719		1.13153	0.67234
N	1,2-Dipalmitoyl-glycero-3-phosphoethanolamine	No ID	690.507	16.2159	0.000590299	0.000643447	0.000666518	0.000940277	0.000842568	0.000821215	0.00117454	0.000883803	0.000653461	0.000633421	3.90865e-05	0.00086802	6.34802e-05	0.000903935	0.000261122	1.42707	0.21254		1.37037	0.0092243	**	0.960269	0.83643
P	Palmitoylethanolamide	No ID	300.29	13.3785	0.000429601	0.000379565	0.000406393	0.000815913	0.000535239	0.00041963	0.000783707	0.000479972	0.000446563	0.000405186	2.50399e-05	0.000590261	0.000203791	0.000570081	0.000185759	1.40696	0.26282		1.45677	0.2553		1.0354	0.9053
A	Octanoic acid	C06423	143.107	8.01517	0.00140113	0.000979281	0.00096222	0.00152606	0.00216554	0.000991588	0.0018564	0.00154359	0.0012978	0.00111421	0.000248624	0.00156106	0.000587756	0.00156593	0.000279971	1.40542	0.10585		1.40105	0.32078		0.996889	0.99051
P	Oleoyl ethanolamine	No ID	326.305	13.5302	0.000960754	0.000642777	0.000822136	0.0015334	0.000846178	0.000852065	0.00161286	0.000934781	0.000824453	0.000808556	0.000159423	0.00107721	0.00039508	0.00112403	0.000426916	1.39017	0.3301		1.33227	0.36444		0.958351	0.89591
N	Sphingosine 1-phosphate	C06124	378.24	12.2156	0.000156434	0.000114706	0.000115993	0.000212023	0.00017478	0.000159238	0.000200815	0.000183424	0.000152989	0.000129044	2.37289e-05	0.000182014	2.71262e-05	0.000179076	2.42077e-05	1.38771	0.062899		1.41048	0.064681		1.0164	0.89555
A	Hexanoic acid	C01585	115.076	8.52435	0.00568325	0.00468681	0.00326293	0.00499675	0.0066624	0.00473035	0.00743457	0.00618039	0.00522537	0.00454433	0.00121643	0.00546317	0.00104707	0.00628011	0.00110797	1.38196	0.14231		1.20219	0.37869		0.869916	0.406
A	Butyric acid	C00246	87.0451	9.44078	0.0074123	0.00628964	0.00353437	0.00647247	0.0081455	0.00679141	0.00855318	0.00678568	0.00827499	0.00574544	0.00199542	0.00713646	0.000888289	0.00787129	0.000950395	1.37001	0.19864		1.24211	0.35672		0.906645	0.38352
P	Mestranol	C07618	311.198	11.7496	0.000413231	0.000318408	0.000396783	0.000779374	0.000548582	0.000468255	0.000659187	0.000467269	0.000414743	0.000376141	5.06702e-05	0.000598737	0.000161509	0.000513733	0.000128676	1.3658	0.19697		1.59179	0.12951		1.16546	0.51709
A	Quinic acid	C00296	191.055	7.76095	0.000383608	0.000360972	0.000428409	0.000673727	0.0011888	0.000728418	0.000584379	0.000338412	0.000651506	0.000390996	3.43203e-05	0.000863647	0.000282912	0.000524766	0.00016484	1.34212	0.29344		2.20884	0.099469		1.64578	0.16469
A	Valeric acid	C00803	101.06	8.88512	0.00650615	0.0046414	0.00372988	0.00549946	0.00745921	0.00567696	0.00710805	0.00572536	0.00705537	0.00495914	0.00141515	0.00621188	0.00108386	0.0066296	0.000783533	1.33684	0.16805		1.25261	0.29459		0.936992	0.6199
C	4-Guanidinobutyric acid	C01035	146.093	8.76132	0.000364397	0.000341211	0.000408723	0.000787509	0.0012355	0.000621067	0.000681333	0.000439493	0.000351925	0.000371444	3.43034e-05	0.000881359	0.000317787	0.000490917	0.000170619	1.32165	0.34862		2.37279	0.10709		1.79533	0.15554
A	N-Acetylglutamic acid	C00624	188.055	12.6136	0.00496441	0.00460064	0.00454023	0.00829711	0.00649597	0.00972723	0.00646936	0.00650678	0.00562959	0.00470176	0.000229458	0.00817344	0.00161918	0.00620191	0.000495995	1.31906	0.020308	*	1.73838	0.062771		1.31789	0.16091
A	3-Hydroxy-3-methylglutaric acid	C03761	161.045	14.766	0.000648534	0.000803453	0.00100699	0.0011192	0.000802598	0.00157701	0.00165882	0.000449013	0.00112059	0.000819658	0.000179775	0.00116627	0.000389345	0.00107614	0.000606129	1.31292	0.54542		1.42287	0.26158		1.08375	0.84078
N	cis-11-Eicosenoic acid	C16526	309.279	15.0103	8.60294e-05	8.05147e-05	6.26838e-05	0.000114956	6.53959e-05	7.2434e-05	0.000119837	9.61957e-05	7.88043e-05	7.64093e-05	1.22022e-05	8.4262e-05	2.68137e-05	9.8279e-05	2.05955e-05	1.28622	0.20477		1.10277	0.67785		0.857375	0.51489
P	Sphinganine	C00836	302.306	10.8397	0.00213037	0.00164285	0.00205304	0.00384153	0.00195073	0.00177008	0.00399994	0.00192847	0.00153959	0.00194209	0.000262014	0.00252078	0.00114736	0.00248933	0.0013226	1.28178	0.55021		1.29797	0.47672		1.01263	0.9767
C	GABA	C00334	104.071	8.12405	0.00549039	0.00575437	0.00599955	0.00949991	0.00902554	0.00834297	0.00770195	0.00814229	0.00593983	0.0057481	0.000254638	0.00895614	0.000581584	0.00726136	0.00116546	1.26326	0.14799		1.5581	0.0044286	**	1.2334	0.11144
P	AC(16:1)	No ID	398.326	10.6331	0.000707783	0.00051711	0.00117004	0.00116061	0.000446799	0.000439716	0.00160734	0.000895053	0.000512835	0.000798312	0.00033575	0.000682376	0.00041418	0.00100508	0.000555487	1.259	0.61641		0.854773	0.72635		0.678929	0.46852
A	Propionic acid	C00163	73.0296	10.4106	0.00253451	0.00268691	0.0016496	0.00287834	0.00352333	0.00344673	0.00357432	0.0019319	0.00307684	0.00229034	0.000560105	0.0032828	0.000352363	0.00286102	0.000842215	1.24917	0.39139		1.43332	0.071559		1.14742	0.48842
N	Palmitic acid	C00249	255.233	14.3158	0.00257732	0.00227356	0.00232385	0.00190036	0.00366209	0.00226716	0.00281878	0.00330488	0.00283024	0.00239158	0.000162816	0.00260987	0.00092952	0.00298463	0.000277402	1.24798	0.044692	*	1.09128	0.72542		0.874435	0.56307
C	Thiaproline	No ID	134.027	15.357	0.0147825	0.00664723	0.00599165	0.0138971	0.0107183	0.0103601	0.0137428	0.00970969	0.0103101	0.00914046	0.00489714	0.0116585	0.00194693	0.0112542	0.00217599	1.23125	0.5474		1.27548	0.47658		1.03592	0.82239
N	Gemfibrozil	No ID	249.149	12.0808	5.38603e-05	4.50368e-05	4.0625e-05	5.01466e-05	7.62463e-05	4.19355e-05	5.35326e-05	7.6087e-05	4.13043e-05	4.65074e-05	6.73908e-06	5.61095e-05	1.79158e-05	5.69746e-05	1.76449e-05	1.22507	0.41845		1.20646	0.45881		0.984815	0.95534
C	Methionine sulfoxide	C02989	166.053	12.7468	0.00395849	0.00763546	0.00929204	0.0110033	0.0118428	0.00793933	0.00922487	0.00898627	0.00727441	0.006962	0.00272981	0.0102618	0.00205466	0.00849519	0.00106393	1.22022	0.4409		1.47398	0.17512		1.20796	0.27778
P	Calcimycin	C11309	524.276	12.5036	8.73162e-05	8.18015e-05	7.97794e-05	0.000175367	8.65103e-05	7.88856e-05	0.000173641	7.93478e-05	5.05435e-05	8.29657e-05	3.90093e-06	0.000113587	5.36379e-05	0.000101178	6.43869e-05	1.21951	0.67289		1.36909	0.42706		1.12266	0.81061
N	Linoleic acid	C01595	279.232	13.9381	9.61397e-05	0.000101103	7.48162e-05	6.74487e-05	0.000104985	8.29912e-05	0.000134783	0.000120924	7.5e-05	9.06863e-05	1.39662e-05	8.51417e-05	1.88605e-05	0.000110236	3.12917e-05	1.21557	0.40146		0.93886	0.70504		0.772362	0.31305
P	AC(12:0)	No ID	344.28	9.59992	9.28309e-05	6.69118e-05	9.85294e-05	8.82698e-05	N.D.	N.D.	0.000179348	6.90217e-05	6.52174e-05	8.60907e-05	1.6852e-05	8.82698e-05	N.A.	0.000104529	6.48229e-05	1.21417	0.67552		1.02531	N.A.		0.844453	N.A.
A	5-Oxohexanoic acid	C02129	129.055	8.70749	0.00260539	0.0030572	0.00197827	0.0021722	0.0029752	0.00311776	0.00365729	0.00255342	0.00300503	0.00254695	0.000541829	0.00275506	0.000509776	0.00307192	0.000554967	1.20611	0.30616		1.08171	0.65345		0.896852	0.50705
P	22-Hydroxycholesterol	C05502	385.345	14.0517	0.000188099	0.000149449	0.000192915	0.00031365	0.00011261	0.000183871	0.000232609	0.00021087	0.000195652	0.000176821	2.38271e-05	0.000203377	0.00010193	0.000213043	1.85739e-05	1.20486	0.11056		1.15019	0.69951		0.954627	0.88565
P	Metyl palmitate	No ID	288.291	15.0325	7.1875e-05	5.07353e-05	6.59926e-05	0.000112023	7.41935e-05	6.12903e-05	0.000109511	5.24457e-05	6.38587e-05	6.28676e-05	1.09108e-05	8.25024e-05	2.63674e-05	7.52717e-05	3.01961e-05	1.1973	0.55965		1.31232	0.32859		1.09606	0.77061
N	Nervonic acid	C08323	365.342	15.967	8.98897e-05	6.67279e-05	7.55515e-05	9.26686e-05	8.26979e-05	0.000103226	8.66848e-05	9.97283e-05	8.8587e-05	7.73897e-05	1.16898e-05	9.28641e-05	1.02653e-05	9.16667e-05	7.04603e-06	1.18448	0.1597		1.19995	0.16121		1.01306	0.87677
C	Gly-Leu	No ID	189.123	10.4828	0.00151866	0.00127733	0.000580506	0.00146192	0.00119263	0.00258007	0.00179642	0.00123	0.00094659	0.0011255	0.000487158	0.00174487	0.000735723	0.00132433	0.000432696	1.17666	0.62545		1.55031	0.30024		1.31755	0.45197
N	1,2-Dipalmitoyl-glycero-3-phosphoglycerol	No ID	721.498	17.8846	0.000293126	0.000245281	0.000302539	0.000317254	0.000270381	0.000283871	0.000370199	0.000302781	0.000314566	0.000280315	3.07037e-05	0.000290502	2.41297e-05	0.000329182	3.6007e-05	1.17433	0.14997		1.03634	0.67604		0.882497	0.20712
N	Cholesterol sulfate	C18043	465.303	16.7621	0.000834753	0.000857714	0.000814583	0.00107327	0.00100666	0.0010902	0.0010062	0.00100366	0.000902813	0.000835683	2.15801e-05	0.00105671	4.4165e-05	0.000970891	5.89708e-05	1.16179	0.044797	*	1.26448	0.0049433	**	1.08839	0.11937
A	Pelargonic acid	C01601	157.122	7.72826	0.00484235	0.00387695	0.00293369	0.00365205	0.00617853	0.00219868	0.00482725	0.00417395	0.00421597	0.00388433	0.00095435	0.00400975	0.00201389	0.00440572	0.000365654	1.13423	0.45158		1.03229	0.92878		0.910124	0.76769
N	cis-4,7,10,13,16,19-Docosahexaenoic acid	C06429	327.233	13.779	0.000213645	0.000269542	0.000137684	0.00026129	0.000206452	0.00019912	0.000298345	0.000243478	0.000161413	0.000206957	6.61829e-05	0.000222287	3.39759e-05	0.000234412	6.89146e-05	1.13266	0.64486		1.07408	0.74488		0.948276	0.80281
N	FA(22:5)	No ID	329.25	14.1846	3.125e-05	3.71324e-05	3.16176e-05	3.98827e-05	3.40176e-05	2.48094e-05	4.61957e-05	3.8587e-05	2.77174e-05	3.33333e-05	3.29518e-06	3.29032e-05	7.59819e-06	3.75e-05	9.28696e-06	1.125	0.52661		0.987097	0.93452		0.877419	0.54462
C	Pyridoxal	C00250	168.065	9.3372	0.00128048	0.0011495	0.00134563	0.00143702	0.00154658	0.00128842	0.00117554	0.0016588	0.00140965	0.00125854	9.98896e-05	0.00142401	0.00012957	0.00141466	0.000241667	1.12405	0.38569		1.13148	0.15931		1.00661	0.95658
A	IMP	C00130	347.038	9.02898	0.000408357	0.000493134	0.00031224	0.000566841	0.000441461	0.000623016	0.00046619	0.000476062	0.000414647	0.000404577	9.05062e-05	0.000543772	9.29496e-05	0.0004523	3.29794e-05	1.11796	0.46462		1.34405	0.13671		1.20224	0.22439
P	5α-Cholestan-3-one	C03238	387.364	15.8394	3.75e-05	3.41912e-05	4.39338e-05	8.97361e-05	5.9824e-05	4.57478e-05	4.10326e-05	4.72826e-05	4.02174e-05	3.85417e-05	4.95415e-06	6.51026e-05	2.24642e-05	4.28442e-05	3.86532e-06	1.11163	0.30485		1.68915	0.17212		1.51952	0.22585
A	Terephthalic acid	C06337	165.018	15.8998	0.0008544	0.000880887	0.000809784	0.00107438	0.000979953	0.0011601	0.000936558	0.000908845	0.000975811	0.000848357	3.5935e-05	0.00107148	9.01073e-05	0.000940405	3.36483e-05	1.1085	0.031915	*	1.263	0.036212	*	1.13938	0.11478
A	GDP-mannose GDP-galactose	C00096 C02280	604.071	7.94425	0.000840901	0.000736499	0.00061768	0.000828884	0.000594398	0.000874773	0.000826129	0.000810868	0.000788756	0.000731693	0.000111688	0.000766018	0.000150388	0.000808584	1.87908e-05	1.10509	0.3551		1.04691	0.76809		0.947357	0.67344
C	Ser	C00065,C00716,C00740	106.05	10.6987	0.233662	0.246315	0.227535	0.337916	0.254595	0.262724	0.267462	0.240993	0.255735	0.235837	0.00957735	0.285078	0.0459389	0.25473	0.013263	1.08011	0.12303		1.20879	0.20059		1.11914	0.37209
P	N,N-Diethyl-m-toluamide	C10935	192.139	8.86373	0.000324259	0.000184356	0.000173897	5.30792e-05	9.41349e-05	0.000212023	9.51087e-05	0.000180707	0.000448033	0.000227504	8.39555e-05	0.000119746	8.25092e-05	0.000241283	0.000184095	1.06056	0.91406		0.526346	0.18804		0.496288	0.37906
P	Sarsasapogenin	C03963	417.339	13.962	0.000265046	0.000253571	0.000291904	0.000388631	0.000228739	0.000169501	0.000325166	0.000302936	0.000222011	0.000270174	1.96744e-05	0.00026229	0.000113352	0.000283371	5.42894e-05	1.04885	0.72333		0.970821	0.91582		0.925608	0.79113
A	PRPP	C00119	388.943	15.9775	0.00248164	0.00169191	0.00103022	0.00272939	0.00124791	0.00245782	0.00210711	0.00197638	0.00133023	0.00173459	0.000726651	0.00214504	0.00078871	0.00180457	0.00041596	1.04034	0.89358		1.23663	0.54386		1.18867	0.55518
C	Asn	C00152,C01905,C16438	133.06	11.2611	0.0652179	0.0610365	0.0576567	0.0898683	0.0807319	0.0918954	0.0648188	0.0664549	0.0577849	0.0613037	0.00378771	0.0874986	0.00594706	0.0630195	0.00460654	1.02799	0.64534		1.4273	0.0051803	**	1.38844	0.0058365	**
C	2-Aminoisobutyric acid	C03665	104.071	10.3104	0.0070803	0.0063955	0.00608643	0.00918449	0.00848254	0.00851196	0.00683828	0.00673728	0.00643798	0.00652074	0.000508636	0.00872633	0.000397052	0.00667118	0.000208175	1.02307	0.67168		1.33824	0.0048751	**	1.30806	0.0040562	**
N	Stearic acid	C01530	283.265	14.9691	0.00381931	0.00335722	0.00386347	0.0025977	0.00551939	0.00275588	0.00344271	0.00424246	0.00358545	0.00368	0.000280405	0.00362433	0.00164308	0.00375687	0.000426542	1.02089	0.809		0.984871	0.95887		0.964719	0.90349
C	1-Aminocyclopropane-1-carboxylic acid	C01234	102.055	7.47619	0.00172427	0.00153201	0.00174942	0.00196203	0.00154438	0.00191379	0.00158146	0.00194952	0.0015588	0.00166856	0.000118928	0.00180673	0.000228482	0.0016966	0.000219334	1.0168	0.85784		1.08281	0.42118		1.06492	0.5795
A	Lauric acid	C02679	199.169	7.34522	0.004344	0.00416631	0.00349641	0.0043375	0.00547167	0.00300095	0.00455863	0.00396417	0.00368086	0.00400224	0.000446982	0.00427004	0.00123674	0.00406789	0.000447982	1.0164	0.86613		1.06691	0.75174		1.04969	0.81038
A	Decanoic acid	C01571	171.138	7.60167	0.00184323	0.00160108	0.0015136	0.00164949	0.00195477	0.00104127	0.00198235	0.00145103	0.00159547	0.00165264	0.000170757	0.00154851	0.000465046	0.00167628	0.000274728	1.01431	0.90649		0.936992	0.74406		0.923776	0.70757
C	Citrulline	C00327	176.103	11.9035	0.00562678	0.00458914	0.00456507	0.00769663	0.00627644	0.00726983	0.00515414	0.00480428	0.00495717	0.004927	0.000606151	0.00708096	0.000728687	0.00497186	0.000175392	1.00911	0.91179		1.43718	0.018116	*	1.42421	0.031707	*
C	Kynurenine	C00328,C01718	209.091	10.6007	0.00379767	0.00306008	0.00257377	0.00391368	0.00363836	0.0056811	0.00269654	0.00418588	0.0026097	0.00314384	0.000616233	0.00441104	0.00110848	0.00316404	0.000886002	1.00643	0.97587		1.40307	0.17818		1.39412	0.20603
A	Benzoic acid	C00180	121.029	9.41356	0.00463592	0.00437009	0.00427559	0.00552083	0.00596133	0.00541983	0.00474666	0.00416434	0.00442213	0.0044272	0.000186833	0.005634	0.00028794	0.00444438	0.000291799	1.00388	0.93638		1.27259	0.0059683	**	1.26767	0.0073564	**
A	Xylulose 5-phosphate	C00231,C03291	229.01	10.2898	0.000353235	0.000360972	0.00031394	0.000478573	0.000508933	0.000641142	0.000395157	0.00038109	0.000251336	0.000342715	2.52188e-05	0.000542883	8.64383e-05	0.000342528	7.92866e-05	0.999453	0.99718		1.58406	0.047535	*	1.58493	0.041998	*
C	Spermine	C00750	203.223	4.60092	0.000362361	0.000733555	0.000942828	0.000528119	0.000828798	0.000808356	0.000366577	0.00124167	0.000418215	0.000679582	0.000293973	0.000721758	0.000168007	0.000675486	0.000491005	0.993973	0.99083		1.06206	0.84229		1.0685	0.88903
C	N,N-Dimethylglycine	C01026	104.07	11.7743	0.00054456	0.000653906	0.000555824	0.000739781	0.000485847	0.000670581	0.000580573	0.000518252	0.000644383	0.000584764	6.01435e-05	0.00063207	0.000131274	0.000581069	6.3067e-05	0.993682	0.945		1.0809	0.61264		1.08777	0.58867
C	Hydroxyproline	C01015,C01157	132.065	13.0629	0.0158034	0.0133653	0.0130584	0.0202428	0.0180588	0.01866	0.0131229	0.0153793	0.0134502	0.0140757	0.00150411	0.0189872	0.00112818	0.0139841	0.00121933	0.993494	0.9388		1.34893	0.01263	*	1.35777	0.0065499	**
C	Thr	C00188,C00820	120.065	11.2922	0.882093	0.825553	0.774432	1.06071	0.996116	1.14748	0.808561	0.856705	0.795461	0.827359	0.0538529	1.0681	0.0759515	0.820242	0.0322493	0.991398	0.85589		1.29098	0.013913	*	1.30218	0.017862	*
P	Diosgenin	C08898	415.324	13.7582	7.04044e-05	7.24265e-05	0.000107721	0.000129032	6.56891e-05	7.2434e-05	0.000139402	5.95109e-05	4.94565e-05	8.35172e-05	2.09852e-05	8.90518e-05	3.47879e-05	8.27899e-05	4.92848e-05	0.991292	0.98286		1.06627	0.82742		1.07564	0.86698
C	Gln	C00064,C00303,C00819	147.076	11.5357	2.15375	1.88943	1.84634	2.24299	2.18138	2.42553	1.96477	1.87967	1.99359	1.96317	0.166445	2.2833	0.126965	1.94601	0.0592322	0.991259	0.87906		1.16307	0.061196		1.17332	0.02809	*
A	Ribulose 5-phosphate	C00199,C01101	229.011	10.4454	0.000502291	0.000435495	0.00030544	0.000548911	0.00041897	0.000629729	0.000401723	0.000494094	0.000331834	0.000414408	0.000100105	0.000532537	0.000106329	0.000409217	8.13895e-05	0.987473	0.94791		1.28505	0.23406		1.30136	0.19071
C	N5-Ethylglutamine	C01047	175.108	12.284	0.00154614	0.00164214	0.00163687	0.00234074	0.00202033	0.00202035	0.00158434	0.00166852	0.00150811	0.00160838	5.39662e-05	0.00212714	0.00018498	0.00158699	8.02371e-05	0.986698	0.72366		1.32253	0.031629	*	1.34036	0.023211	*
A	2-Oxoglutaric acid	C00026	145.014	20.4051	0.0158759	0.00980271	0.00719795	0.0170521	0.00830358	0.0181299	0.0110948	0.0131368	0.00810531	0.0109588	0.00445298	0.0144952	0.00538911	0.010779	0.00253056	0.983587	0.95513		1.32269	0.43204		1.34477	0.36277
A	cAMP	C00575	328.045	7.18681	0.000182242	0.000136238	7.48016e-05	0.000231701	0.000192778	0.000314865	0.0001355	0.000108797	0.000134934	0.000131094	5.39046e-05	0.000246448	6.2365e-05	0.00012641	1.52562e-05	0.964273	0.8965		1.87994	0.073801		1.94959	0.071906
P	1-Palmitoyl-glycero-3-phosphocholine	No ID	496.34	12.5934	0.00865573	0.00792004	0.00853967	0.0125769	0.00568569	0.00493229	0.0127599	0.00643658	0.00500517	0.00837181	0.000395527	0.00773163	0.00421302	0.00806723	0.00412654	0.963618	0.91019		0.923532	0.81744		0.958401	0.92623
C	His	C00135,C00768,C06419	156.076	7.67396	0.154076	0.124288	0.130365	0.209407	0.162977	0.173984	0.125805	0.139005	0.12718	0.136243	0.0157397	0.182123	0.0242611	0.130663	0.00725686	0.959047	0.61839		1.33675	0.06104		1.39383	0.056625
C	Glycerophosphocholine	C00670	258.11	25.0921	1.45061	1.40277	1.41998	1.7009	1.58011	1.56403	1.39143	1.36709	1.33865	1.42445	0.0242312	1.61501	0.0748154	1.36572	0.0264179	0.958773	0.047393	*	1.13378	0.037343	*	1.18253	0.019408	*
C	Betaine	C00719	118.086	12.1783	0.0179725	0.0160841	0.0186206	0.0249627	0.02256	0.0247178	0.0181331	0.0172054	0.0148247	0.0175591	0.00131782	0.0240802	0.00132218	0.0167211	0.00170653	0.952274	0.53992		1.37138	0.0037651	**	1.44011	0.004971	**
N	FA(17:0)	No ID	269.248	14.538	6.61765e-05	4.08088e-05	5.60662e-05	4.57478e-05	7.03812e-05	4.34018e-05	5.84239e-05	4.4837e-05	5.19022e-05	5.43505e-05	1.27706e-05	5.31769e-05	1.49455e-05	5.1721e-05	6.79529e-06	0.95162	0.77321		0.978408	0.92274		1.02815	0.88835
A	Galacturonic acid	C00333	193.035	7.92683	0.000491041	0.000565328	0.000388175	0.00058477	0.000382985	0.000579378	0.000598108	0.000346227	0.000418122	0.000481515	8.89601e-05	0.000515711	0.000114976	0.000454152	0.000129749	0.943174	0.78007		1.07102	0.7058		1.13555	0.57225
C	Ile	C00407,C06418,C16434	132.101	10.9507	0.752084	0.603307	0.601745	0.822506	0.765362	0.887711	0.617606	0.639246	0.585127	0.652379	0.0863513	0.825193	0.0612188	0.613993	0.0272396	0.94116	0.528		1.2649	0.053534		1.34398	0.014927	*
C	Val	C00183,C06417,C16436	118.086	10.7347	0.531908	0.446657	0.42295	0.594799	0.542514	0.65311	0.439593	0.459661	0.415798	0.467172	0.0573027	0.596808	0.0553253	0.438351	0.0219582	0.938308	0.48434		1.27749	0.047947	*	1.36148	0.025756	*
A	GDP	C00035	442.015	10.0951	0.0106673	0.00943883	0.00714695	0.0117064	0.00700426	0.014232	0.00946467	0.00879933	0.00724301	0.00908437	0.00178676	0.0109809	0.00366809	0.00850233	0.00114022	0.93593	0.66328		1.20877	0.48154		1.29152	0.36366
C	Gly-Gly	C02037	133.06	8.87898	0.00334574	0.00353109	0.00358867	0.00432974	0.00451552	0.0052344	0.00350647	0.00327675	0.0029938	0.0034885	0.000126944	0.00469322	0.000477794	0.00325901	0.000256795	0.934214	0.26161		1.34534	0.040978	*	1.44008	0.018633	*
C	Phe	C00079,C02057,C02265	166.086	11.957	0.453928	0.398365	0.380748	0.529879	0.499975	0.611991	0.374442	0.408999	0.365255	0.411013	0.0381947	0.547282	0.0580005	0.382899	0.0230656	0.931596	0.34856		1.33154	0.034187	*	1.42931	0.026378	*
A	GTP	C00044	521.982	10.8857	0.0560614	0.0457957	0.0262287	0.0617512	0.0301556	0.0668775	0.0436947	0.0455955	0.0299675	0.0426952	0.0151561	0.0529281	0.0198874	0.0397526	0.00852724	0.931078	0.78771		1.23967	0.52013		1.33144	0.37638
C	Pro	C00148,C00763,C16435	116.07	11.6314	0.263063	0.226191	0.235378	0.312902	0.293154	0.325007	0.218934	0.229477	0.223517	0.241544	0.019194	0.310354	0.0160786	0.223976	0.00528654	0.927267	0.24996		1.28488	0.0095928	**	1.38566	0.0066574	**
C	Tyr	C00082,C01536,C06420	182.081	12.2703	0.301547	0.264741	0.245935	0.347172	0.330146	0.36766	0.25235	0.261824	0.236003	0.270741	0.0282872	0.348326	0.0187835	0.250059	0.013062	0.923609	0.33847		1.28657	0.021872	*	1.39298	0.0027034	**
A	NAD+	C00003	662.102	6.29551	0.097963	0.10077	0.0760562	0.116182	0.0990216	0.134295	0.0930374	0.0898536	0.0702995	0.0915964	0.0135312	0.116499	0.0176388	0.0843969	0.012312	0.9214	0.53321		1.27188	0.1291		1.38038	0.068229
A	Fructose 6-phosphate	C05345,C00085	259.02	9.49309	0.000474729	0.000343505	0.00031564	0.000615112	0.000755046	0.000903641	0.000322931	0.0005524	0.000167365	0.000377958	8.49565e-05	0.000757933	0.000144286	0.000347565	0.000193696	0.919586	0.82091		2.00534	0.025483	*	2.18069	0.046601	*
C	Ornithine	C00077,C00515,C01602	133.097	7.15124	0.0136109	0.0112315	0.0110563	0.0460324	0.0108392	0.0157656	0.0143771	0.00890557	0.00944153	0.0119662	0.00142707	0.0242124	0.0190565	0.0109081	0.0030162	0.911571	0.62288		2.0234	0.3815		2.21968	0.34978
N	Oleic acid	C00712	281.249	14.4202	0.00101788	0.00110777	0.000770569	0.000900828	0.000755428	0.00069537	0.0011066	0.000804821	0.000728236	0.000965404	0.000174615	0.000783876	0.000105641	0.000879886	0.00020004	0.911417	0.60721		0.811966	0.21312		0.890884	0.51497
A	Sedoheptulose 7-phosphate	C05382	289.032	9.19567	0.000550664	0.000404638	0.000380808	0.000546843	0.000394552	0.000557223	0.000380831	0.000428576	0.000408277	0.00044537	9.19623e-05	0.000499539	9.10698e-05	0.000405895	2.39612e-05	0.911366	0.5387		1.12163	0.50863		1.23071	0.21176
C	Leu	C00123,C01570,C16439	132.101	11.0736	0.91042	0.780173	0.697265	0.935178	0.867581	1.10526	0.70061	0.756842	0.713895	0.795952	0.10745	0.969339	0.122467	0.723782	0.0293911	0.909329	0.36531		1.21784	0.14027		1.33927	0.066652
A	UDP-glucuronic acid	C00167	579.026	10.4856	0.0121202	0.0120995	0.00727162	0.0146282	0.00755817	0.0146523	0.0109074	0.0103044	0.00737562	0.0104971	0.00279339	0.0122796	0.00408886	0.00952916	0.00188923	0.907788	0.64856		1.1698	0.57096		1.28863	0.37238
C	S-Adenosylmethionine	C00019	399.144	7.47619	0.0162554	0.0153781	0.0157526	0.0200488	0.0159021	0.0203639	0.0142063	0.0150847	0.0134238	0.0157954	0.000440195	0.0187716	0.00249002	0.0142383	0.000830909	0.901421	0.063127		1.18843	0.1708		1.31839	0.075256
C	Glu-Glu	C01425	277.103	11.6798	0.000863153	0.000942018	0.00096751	0.00105209	0.00115196	0.00128734	0.000771538	0.000873152	0.000853003	0.000924227	5.44055e-05	0.0011638	0.000118073	0.000832565	5.38022e-05	0.900823	0.10664		1.25921	0.054274		1.39785	0.024845	*
C	Gly-Asp	No ID	191.066	10.5796	0.00734087	0.00728442	0.00612987	0.00922288	0.00846385	0.00918577	0.00620589	0.00693271	0.00552064	0.00691838	0.000683461	0.0089575	0.000427916	0.00621975	0.00070614	0.899017	0.28571		1.29474	0.017373	*	1.44017	0.0080752	**
A	Ribose 5-phosphate	C00117	229.011	10.0624	0.000507353	0.000495463	0.000575179	0.000816471	0.000648376	0.00110236	0.000528866	0.000390106	0.000497461	0.000525998	4.30046e-05	0.000855736	0.000229526	0.000472144	7.27618e-05	0.897616	0.3448		1.62688	0.12611		1.81245	0.090163
C	Trp	C00078,C00525,C00806	205.097	11.8501	0.0617725	0.0527786	0.0496836	0.0668667	0.0633679	0.073991	0.0481424	0.0523376	0.0467992	0.0547449	0.00627972	0.0680752	0.00541369	0.0490931	0.00288901	0.896761	0.25745		1.2435	0.050792		1.38666	0.012155	*
C	Phosphorylcholine	C00588	184.073	23.635	0.527248	0.471075	0.461339	0.616482	0.586723	0.617067	0.439111	0.470408	0.397409	0.486554	0.0355767	0.606757	0.0173528	0.435643	0.0366231	0.895363	0.15929		1.24705	0.014564	*	1.39279	0.0062306	**
N	Taurolithocholic acid	C02592	482.295	13.2555	0.000101471	0.000133456	3.98897e-05	0.000102639	5.45455e-05	3.95894e-05	0.000146196	7.88043e-05	2.10598e-05	9.16054e-05	4.75568e-05	6.55914e-05	3.29444e-05	8.20199e-05	6.26299e-05	0.895361	0.84382		0.716021	0.48458		0.799701	0.71431
C	Homoserine	C00263	120.065	10.798	0.000966976	0.000896785	0.00123506	0.00134883	0.0012366	0.00120016	0.000926997	0.000995666	0.000843255	0.00103294	0.000178522	0.00126186	7.74887e-05	0.000921973	7.63298e-05	0.892572	0.40224		1.22162	0.14343		1.36865	0.005649	**
A	Dihydroxyacetone phosphate	C00111	168.99	12.085	0.000372921	0.000360972	0.000249339	0.000404788	0.000362422	0.00047129	0.000377847	0.000269287	0.000218327	0.000327744	6.81633e-05	0.000412833	5.4878e-05	0.000288487	8.14746e-05	0.880221	0.55796		1.25962	0.17068		1.43103	0.10302
A	myo-Inositol 2-phosphate	No ID	259.022	10.0167	0.000606349	0.000753383	0.000522478	0.000774406	0.000781392	0.00103791	0.000616015	0.000566225	0.00047198	0.000627403	0.000116884	0.00086457	0.000150159	0.000551407	7.31523e-05	0.878872	0.40331		1.37801	0.10115		1.56794	0.049959	*
A	Rhein	C10401	283.023	8.24308	0.000819527	0.000791809	0.000659047	0.000839228	0.000764042	0.000829121	0.000609449	0.000714693	0.0006683	0.000756794	8.57785e-05	0.000810797	4.08048e-05	0.000664148	5.27448e-05	0.87758	0.20046		1.07136	0.40055		1.22081	0.021206	*
N	Myristic acid	C06424	227.203	13.5506	9.02574e-05	6.69118e-05	8.34559e-05	6.24633e-05	0.000102639	5.16129e-05	7.52717e-05	9.51087e-05	4.07609e-05	8.02083e-05	1.20068e-05	7.22385e-05	2.6881e-05	7.03804e-05	2.75021e-05	0.87747	0.61373		0.900636	0.67359		1.0264	0.93733
C	Ethanolamine	C00189	62.0605	6.63506	0.00140771	0.00342588	0.00363408	0.0038784	0.00402637	0.00436469	0.00261306	0.00257376	0.00223341	0.00282256	0.00122971	0.00408982	0.000249277	0.00247341	0.000208774	0.8763	0.67338		1.44898	0.21273		1.65352	0.0011437	**
N	1-Palmitoyl-glycero-3-phosphoethanolamine	No ID	452.277	12.8522	0.000616195	0.000728846	0.000579613	0.00066655	0.00044222	0.000360143	0.00084879	0.000513263	0.000322339	0.000641551	7.77809e-05	0.000489637	0.000158611	0.000561464	0.000266515	0.875166	0.66045		0.763208	0.23586		0.872073	0.7132
N	15(S)-HETE	C04742	319.23	12.5758	3.45588e-05	4.04412e-05	2.04044e-05	N.D.	N.D.	N.D.	2.77174e-05	N.D.	N.D.	3.18015e-05	1.0299e-05	N.D.	N.A.	2.77174e-05	N.A.	0.871576	N.A.		<1	N.A.		<1	N.A.
A	Biotin	C00120	243.081	7.31244	0.00816433	0.00818707	0.00755949	0.00979145	0.00907533	0.0105463	0.00701911	0.00720163	0.00655096	0.0079703	0.00035595	0.00980436	0.000735561	0.0069239	0.000335622	0.868713	0.020878	*	1.23011	0.032298	*	1.41602	0.010471	*
A	UDP-glucose UDP-galactose	C00029 C00052	565.047	8.25612	0.0361807	0.0348681	0.0229238	0.0376094	0.0224747	0.0409794	0.029407	0.0298296	0.0223637	0.0313242	0.00730447	0.0336878	0.00985597	0.0272001	0.00419374	0.868341	0.45531		1.07546	0.7567		1.23852	0.3788
A	2-Hydroxyvaleric acid	No ID	117.055	8.74456	0.00464042	0.00441375	0.00328504	0.00443818	0.00494603	0.00568367	0.00382801	0.0035344	0.00332181	0.00411307	0.000726	0.00502263	0.000626269	0.00356141	0.000254179	0.865875	0.31859		1.22114	0.17724		1.41029	0.041226	*
A	Glycerol 3-phosphate	C00093	171.005	11.5389	0.00162612	0.00157605	0.00138836	0.00180534	0.00136615	0.00167301	0.00146184	0.00139813	0.00109337	0.00153018	0.00012534	0.00161483	0.0002253	0.00131778	0.000196938	0.861196	0.20266		1.05533	0.60779		1.22542	0.16194
A	NADPH_divalent	C00005	371.536	10.7683	0.004281	0.00433923	0.00326577	0.00538981	0.0037219	0.00693508	0.00347941	0.00366964	0.00303283	0.003962	0.000603656	0.00534893	0.00160698	0.00339396	0.000326892	0.856629	0.24499		1.35006	0.27082		1.57601	0.16515
N	FA(26:0)	No ID	395.389	16.7936	8.89706e-05	7.35294e-05	8.49265e-05	6.68622e-05	7.50733e-05	8.44575e-05	6.33152e-05	7.71739e-05	7.09239e-05	8.24755e-05	8.00706e-06	7.54643e-05	8.80417e-06	7.0471e-05	6.94044e-06	0.854448	0.12267		0.914991	0.3657		1.07086	0.48567
C	Carnosine	C00386	227.113	7.09069	0.00116342	0.000692255	0.000743403	0.000991908	0.000722175	0.000751309	0.00071588	0.000805089	0.000694101	0.000866361	0.000258533	0.000821797	0.000148039	0.000738357	5.88091e-05	0.852251	0.48382		0.948562	0.81142		1.11301	0.43993
A	ATP	C00002	505.987	11.2477	0.416745	0.394987	0.333367	0.516777	0.33818	0.521751	0.333243	0.359214	0.281467	0.3817	0.0432482	0.458903	0.104578	0.324641	0.0395806	0.850516	0.16769		1.20226	0.33202		1.41357	0.14445
C	Choline	C00114	104.107	7.20188	0.0680944	0.0844286	0.0889684	0.0985901	0.10531	0.122911	0.0728566	0.0733477	0.0590249	0.0804972	0.0109783	0.108937	0.0125596	0.0684097	0.00813122	0.84984	0.20608		1.3533	0.042779	*	1.59242	0.01353	*
A	NADH	C00004	664.117	7.83625	0.00256826	0.00290815	0.00218398	0.00314038	0.00213084	0.00359107	0.00213874	0.00235025	0.0020078	0.00255346	0.000362312	0.00295409	0.000747727	0.0021656	0.000172801	0.848102	0.19707		1.1569	0.46703		1.3641	0.20484
C	3-Methylhistidine	C01152	170.092	7.88906	0.00437582	0.00359403	0.00319772	0.00534863	0.00451332	0.00467254	0.00324449	0.00348678	0.00273156	0.00372252	0.00059947	0.00484483	0.000443506	0.00315428	0.000385605	0.847349	0.25083		1.30149	0.064766		1.53596	0.0079712	**
N	Arachidonic acid	C00219	303.232	13.8701	0.000465961	0.000590598	0.000297704	0.000407803	0.000354713	0.000253079	0.000518637	0.000385282	0.000243478	0.000451421	0.000146987	0.000338531	7.86207e-05	0.000382466	0.000137601	0.847248	0.5851		0.749924	0.32401		0.885129	0.66221
A	CTP	C00063	481.976	11.7658	0.0429692	0.038426	0.0233307	0.0493689	0.0241666	0.0562789	0.0307315	0.0353349	0.0222757	0.0349086	0.0102809	0.0432715	0.0169022	0.0294474	0.00662365	0.843556	0.48926		1.23956	0.5126		1.46945	0.29131
C	Pipecolic acid	C00408	130.086	11.0227	0.00179756	0.00175915	0.00154505	0.00193298	0.00204122	0.00223778	0.00139817	0.00160823	0.00129657	0.00170059	0.000136059	0.00207066	0.00015452	0.00143432	0.000158948	0.843428	0.093831		1.21761	0.036537	*	1.44365	0.0076569	**
A	dCTP	C00458	465.982	11.8397	0.00146187	0.00135306	0.000878352	0.00176465	0.000880352	0.00188516	0.00111384	0.0011619	0.00081887	0.0012311	0.000310292	0.00151005	0.000548657	0.00103154	0.000185737	0.837903	0.40437		1.22659	0.49654		1.46389	0.26666
N	Heptadecanoic acid	No ID	269.247	14.6606	5.66176e-05	5.36765e-05	7.11397e-05	4.39883e-05	7.18475e-05	4.0176e-05	5.89674e-05	5.7337e-05	3.53261e-05	6.04779e-05	9.34974e-06	5.20039e-05	1.72905e-05	5.05435e-05	1.32038e-05	0.835734	0.35356		0.859882	0.50819		1.02889	0.91341
A	N-Acetylglucosamine 1-phosphate	C04256	300.047	9.12271	0.00492391	0.00457444	0.00331564	0.00577115	0.00459775	0.00640001	0.00342808	0.00412286	0.00313707	0.00427133	0.000845899	0.00558964	0.000914738	0.00356267	0.000506489	0.834089	0.2949		1.30864	0.14122		1.56895	0.041299	*
A	dATP	C00131	489.991	11.1759	0.00137075	0.00136645	0.00093672	0.00166328	0.000967744	0.00176902	0.00106251	0.00118294	0.000813079	0.00122464	0.000249357	0.00146668	0.000435314	0.00101951	0.000188643	0.832496	0.32361		1.19764	0.46141		1.43862	0.2101
C	Saccharopine	C00449	277.139	11.5394	0.00654592	0.00657446	0.00615158	0.00714568	0.00663918	0.00801145	0.00534415	0.00527684	0.00539391	0.00642399	0.000236339	0.00726543	0.000693929	0.0053383	5.87541e-05	0.830994	0.011644	*	1.13099	0.16085		1.361	0.03975	*
C	Thiamine	C00378	265.111	6.90913	0.0113686	0.00853028	0.00783091	0.0104358	0.00913766	0.0122394	0.00750426	0.00797602	0.00747913	0.00924326	0.00187351	0.0106043	0.00155774	0.00765314	0.000279908	0.82797	0.27813		1.14725	0.38976		1.38561	0.077303
C	Cys	C00097,C00736,C00793	122.027	12.2102	N.D.	N.D.	0.000987255	0.000403611	N.D.	0.00140897	0.000352182	0.00138071	0.000715548	0.000987255	N.A.	0.000906292	0.000710898	0.000816146	0.000521591	0.826683	N.A.		0.917992	N.A.		1.11045	0.89373
A	4-Methyl-2-oxovaleric acid 3-Methyl-2-oxovaleric acid	C00233 C00671,C03465	129.055	9.14776	0.035247	0.0148982	0.0145223	0.0279152	0.0207615	0.0235188	0.017403	0.0194602	0.0165083	0.0215558	0.0118584	0.0240652	0.00360799	0.0177905	0.00151363	0.825323	0.63857		1.11641	0.75465		1.3527	0.078444
A	Glucose 6-phosphate	C00668,C01172,C00092	259.021	9.38309	0.0020266	0.00142933	0.00125916	0.0029204	0.00263399	0.00341114	0.0011222	0.00204971	0.000718683	0.0015717	0.000403041	0.00298851	0.00039303	0.00129686	0.000682487	0.825136	0.58751		1.90146	0.012087	*	2.30441	0.030344	*
C	Ala	C00041,C00133,C01401	90.0552	9.60608	0.699134	0.566855	0.551678	0.795634	0.806415	0.925649	0.492695	0.549177	0.456365	0.605889	0.0811082	0.842566	0.0721536	0.499412	0.0467693	0.824264	0.13779		1.39063	0.019982	*	1.68711	0.0039778	**
C	Glutathione (GSSG)_divalent	C00127	307.083	13.221	1.42054	1.4115	1.21403	1.45329	1.64082	1.54404	1.19055	1.09929	1.04207	1.34869	0.116708	1.54605	0.0937847	1.11064	0.0748873	0.823494	0.050172		1.14633	0.087569		1.39204	0.0038395	**
A	Threonic acid	C01620	135.031	8.87966	0.00352447	0.00267119	0.00207574	0.00283972	0.00203638	0.00233161	0.00262105	0.00167403	0.00247804	0.00275714	0.000728178	0.00240257	0.000406346	0.00225771	0.000510511	0.818859	0.39168		0.8714	0.51269		1.06416	0.72108
P	AC(14:1)	No ID	370.296	9.88544	0.000110478	8.47426e-05	0.000157904	5.33724e-05	3.87097e-05	4.22287e-05	0.000193478	5.46196e-05	4.10326e-05	0.000117708	3.71129e-05	4.47703e-05	7.65465e-06	9.63768e-05	8.43663e-05	0.818776	0.71765		0.380349	0.070979		0.464534	0.40047
C	Pyridoxine	C00314	170.081	9.18238	0.0111884	0.00610738	0.00647639	0.00963479	0.00835393	0.0105538	0.00658206	0.00647183	0.00640776	0.00792407	0.00283303	0.00951419	0.0011049	0.00648722	8.81647e-05	0.818673	0.47238		1.20067	0.44118		1.46661	0.040889	*
A	Gluconic acid	C00257	195.05	7.8352	0.00373821	0.0034106	0.0029762	0.00398926	0.00271045	0.00431344	0.00373131	0.00217293	0.00236859	0.003375	0.000382253	0.00367105	0.000847547	0.00275761	0.000848905	0.817069	0.33991		1.08772	0.62247		1.33124	0.25764
N	FA(24:0)	No ID	367.356	16.3919	9.43015e-05	0.000101471	0.000113235	8.53372e-05	8.3871e-05	7.68328e-05	8.36957e-05	8.61413e-05	8.17935e-05	0.000103002	9.55941e-06	8.20137e-05	4.54624e-06	8.38768e-05	2.17957e-06	0.814319	0.067544		0.79623	0.044528	*	0.977787	0.5695
A	ADP	C00008	426.02	10.3496	0.0495327	0.0547984	0.041992	0.0680864	0.0400708	0.0780663	0.0445107	0.041091	0.0330363	0.0487744	0.00643679	0.0620745	0.0196983	0.039546	0.00589117	0.810794	0.14149		1.27269	0.36436		1.56968	0.17862
C	Arg	C00062,C00792	175.118	7.47124	0.15202	0.118377	0.135043	0.166569	0.13212	0.168036	0.113391	0.107514	0.107617	0.135146	0.0168218	0.155575	0.0203261	0.109507	0.00336375	0.810288	0.11333		1.15116	0.25328		1.42068	0.055668
P	1-Oleoyl-glycero-3-phosphocholine	No ID	522.357	12.9126	0.0495165	0.0449261	0.0351088	0.0550479	0.0227148	0.0157376	0.063663	0.0271569	0.0137306	0.0431838	0.00736018	0.0311667	0.0209738	0.0348502	0.0258399	0.80702	0.63819		0.721723	0.43085		0.894307	0.85769
N	cis-8,11,14-Eicosatrienoic acid	C03242	305.246	14.1652	5.23897e-05	7.94118e-05	4.46691e-05	5.24927e-05	5.30792e-05	3.54839e-05	5.48913e-05	4.83696e-05	3.91304e-05	5.88235e-05	1.8243e-05	4.70186e-05	9.99365e-06	4.74638e-05	7.91938e-06	0.806884	0.40195		0.799316	0.39596		0.99062	0.95482
A	CMP-N-acetylneuraminate	C00128	613.144	7.91698	0.0299529	0.0302453	0.0256076	0.0378466	0.0322549	0.0410109	0.0224195	0.0247997	0.0218674	0.028602	0.00259729	0.0370375	0.00443373	0.0230289	0.00155821	0.80515	0.044113	*	1.29493	0.060063		1.60831	0.022034	*
C	Sarcosine	C00213	90.0553	10.1107	0.00149525	0.00157331	0.000774008	0.00151588	0.00182028	0.00153276	0.000956746	0.00135154	0.000783788	0.00128086	0.000440675	0.00162297	0.000171082	0.00103069	0.000291009	0.80469	0.46459		1.2671	0.31127		1.57464	0.050702
A	O-Phosphoserine	C01005	184	11.704	0.00401664	0.0044516	0.00375878	0.00630834	0.00528597	0.00629528	0.00316066	0.0044216	0.00224639	0.00407567	0.000350161	0.0059632	0.000586535	0.00327622	0.0010922	0.803848	0.33252		1.46312	0.014265	*	1.82015	0.031827	*
A	dTTP	C00459	480.981	11.5149	0.00314874	0.00284003	0.00185474	0.00335139	0.00179605	0.00391667	0.00220321	0.00240255	0.00166438	0.0026145	0.000675837	0.00302137	0.00109816	0.00209005	0.000381874	0.799405	0.32257		1.15562	0.61927		1.4456	0.27696
A	dTDP	C00363	401.015	10.763	0.000282925	0.000274222	0.000168304	0.000378583	0.000209485	0.00048136	0.000189222	0.000226009	0.000160994	0.000241817	6.3813e-05	0.000356476	0.000137279	0.000192075	3.26011e-05	0.7943	0.31608		1.47416	0.28597		1.85592	0.16802
A	Fructose 1,6-diphosphate	C00354	338.988	13.8816	0.000576537	0.000558924	0.000453343	0.000636489	0.000442104	0.000640471	0.00043515	0.000385898	0.000436075	0.000529601	6.66264e-05	0.000573021	0.000113395	0.000419041	2.87062e-05	0.791239	0.08616		1.08199	0.6048		1.36746	0.13574
A	CDP	C00112	402.009	10.9249	0.00289562	0.00343913	0.00245258	0.00412718	0.0024033	0.00496197	0.00242347	0.00231239	0.00220585	0.00292911	0.000494124	0.00383082	0.00130483	0.0023139	0.000108817	0.789967	0.15846		1.30784	0.35686		1.65556	0.18086
A	UTP	C00075	482.96	11.9363	0.145393	0.13019	0.0776474	0.166091	0.0826637	0.189918	0.0950025	0.113677	0.0701588	0.117743	0.0355463	0.146224	0.0563194	0.0929461	0.0218319	0.789397	0.37226		1.24189	0.50705		1.57321	0.23793
A	Uric acid	C00366	167.02	8.52216	0.000781841	0.000426762	0.000413109	0.00201428	0.0008328	0.000500158	0.000482307	0.000376882	0.000414647	0.00054057	0.000209058	0.00111575	0.000795732	0.000424612	5.3414e-05	0.785489	0.44034		2.06402	0.33667		2.62769	0.2711
A	N-Acetylneuraminic acid	C00270	308.097	6.89316	0.00277694	0.00264208	0.00181337	0.00310383	0.00227863	0.00341584	0.00206771	0.00213627	0.00147153	0.0024108	0.000521762	0.00293277	0.000587588	0.00189184	0.000365603	0.784735	0.23893		1.21651	0.31486		1.55022	0.071534
C	3-Guanidinopropionic acid	C03065	132.075	8.47047	0.00106673	0.000860403	0.000824358	0.00122847	0.00132124	0.00141005	0.000850227	0.000623264	0.000681428	0.000917163	0.000130775	0.00131992	9.07956e-05	0.000718306	0.00011789	0.783183	0.12284		1.43913	0.015272	*	1.83755	0.0027608	**
C	Glu	C00025,C00217,C00302	148.061	11.7221	5.01612	4.82476	4.18729	5.07585	5.15123	5.87858	3.68065	3.82487	3.47686	4.67606	0.433966	5.36856	0.443304	3.66079	0.174855	0.78288	0.041103	*	1.14809	0.12535		1.4665	0.012564	*
A	UDP	C00015	402.993	11.0608	0.00844613	0.0100496	0.00704778	0.0117885	0.00952129	0.0150927	0.0070597	0.00701409	0.00583575	0.00851449	0.00150206	0.0121342	0.00280174	0.00663652	0.000693856	0.779438	0.14997		1.42512	0.14129		1.82839	0.069112
C	Argininosuccinic acid	C03406	291.129	10.0647	0.00436361	0.00450654	0.00406848	0.00564537	0.00515196	0.00522687	0.00313605	0.00400308	0.00292458	0.00431288	0.000223396	0.0053414	0.000265898	0.00335457	0.000571493	0.777804	0.085942		1.23848	0.0073997	**	1.59227	0.01407	*
A	ADP-glucose GDP-fucose	C00498 C00325	588.074	7.95079	0.00105352	0.000989179	0.000868718	0.00126746	0.000803883	0.00134405	0.000753306	0.000796441	0.000700152	0.000970471	9.38088e-05	0.00113846	0.000292275	0.000749966	4.82317e-05	0.772786	0.03646	*	1.1731	0.42831		1.51802	0.14452
C	Asp	C00049,C00402,C16433	134.044	12.5066	1.15226	1.03865	0.902048	1.37256	1.34675	1.59097	0.749915	0.984132	0.652674	1.03099	0.125282	1.43676	0.134173	0.795574	0.170381	0.771664	0.1324		1.39358	0.018802	*	1.80594	0.007938	**
C	Lys	C00047,C00739,C16440	147.112	7.21547	0.223308	0.176364	0.17436	0.238945	0.183445	0.240793	0.15285	0.146765	0.142255	0.191344	0.0277	0.221061	0.0325899	0.14729	0.0053171	0.769765	0.1055		1.15531	0.29676		1.50086	0.055891
C	Carnitine	C00318,C00487,C15025	162.112	9.03992	0.0362545	0.0309529	0.0324994	0.0403767	0.0382687	0.0401412	0.0262438	0.0264921	0.0238656	0.0332356	0.00272639	0.0395955	0.00115509	0.0255338	0.00145008	0.768268	0.022134	*	1.19136	0.040467	*	1.55071	0.00025928	***
C	Creatine	C00300	132.077	9.41153	0.630826	0.624464	0.543593	0.745243	0.723481	0.851227	0.462185	0.522207	0.396399	0.599628	0.0486311	0.773317	0.0683439	0.460264	0.0629262	0.767583	0.041806	*	1.28966	0.027334	*	1.68016	0.0043863	**
A	N-Acetyl-β-alanine	C01073	130.05	8.51454	0.00123913	0.0010538	0.000950887	0.00123712	0.00130832	0.00159044	0.00069242	0.000867971	0.000921374	0.00108127	0.000146074	0.00137862	0.000186856	0.000827255	0.000119784	0.765074	0.082852		1.275	0.099628		1.6665	0.017781	*
C	O-Acetylcarnitine	C02571	204.123	9.62466	0.00936847	0.00751058	0.00804119	0.00820918	0.00801208	0.00853779	0.00626155	0.00594385	0.0066622	0.00830675	0.00095699	0.00825302	0.000265585	0.0062892	0.00035997	0.75712	0.053363		0.993532	0.93287		1.31225	0.00223	**
A	Malic acid	C00149,C00497,C00711	133.014	20.3348	0.155681	0.139747	0.113208	0.171463	0.120701	0.189609	0.108469	0.118785	0.0820139	0.136212	0.0214559	0.160591	0.0357175	0.103089	0.0189667	0.756829	0.11673		1.17898	0.37974		1.55778	0.089394
C	Gly	C00037	76.0398	8.79475	0.706381	0.676729	0.614994	0.800648	0.740708	0.847418	0.504989	0.532604	0.470093	0.666034	0.0466229	0.796258	0.0534904	0.502562	0.0313261	0.754558	0.010283	*	1.19552	0.034457	*	1.5844	0.0028744	**
A	Succinic acid	C00042	117.019	19.9825	0.03003	0.021529	0.0166014	0.0278704	0.0228159	0.0329983	0.0216566	0.0155471	0.0141889	0.0227202	0.00679307	0.0278949	0.00509127	0.0171309	0.00397781	0.753996	0.30083		1.22776	0.35494		1.62834	0.047917	*
A	N-Acetylmethionine	C02712	190.054	7.77522	0.000946646	0.000891949	0.000723082	0.000975766	0.000895131	0.00115473	0.000716297	0.000604093	0.000608072	0.000853892	0.00011654	0.00100854	0.000132865	0.000642821	6.36634e-05	0.752812	0.068119		1.18111	0.20538		1.56893	0.025264	*
C	Met	C00073,C00855,C01733	150.058	11.5108	0.135875	0.0849576	0.0720104	0.104625	0.0953546	0.133475	0.0726465	0.0809212	0.0663159	0.0976145	0.0337614	0.111151	0.0198804	0.0732945	0.00732419	0.750857	0.33782		1.13868	0.58885		1.5165	0.066869
C	5'-Deoxy-5'-methylthioadenosine	C00170	298.096	10.8117	0.00190443	0.00121145	0.00122913	0.00181158	0.00129926	0.00160164	0.00112084	0.00129417	0.000832531	0.00144834	0.00039509	0.00157083	0.000257549	0.00108251	0.000233194	0.747419	0.25475		1.08457	0.67968		1.45109	0.072266
A	Glucose 1-phosphate	C00103	259.021	9.66292	0.00144219	0.00119004	0.00100075	0.00140952	0.00115474	0.00139171	0.000958644	0.00095032	0.000789915	0.00121099	0.000221461	0.00131866	0.000142236	0.000899626	9.51042e-05	0.742882	0.12057		1.0889	0.52404		1.46578	0.017637	*
C	Cystathionine	C00542,C02291	223.074	10.6094	0.0257216	0.0248917	0.0221076	0.0332642	0.029109	0.0362523	0.0175237	0.0207379	0.0154252	0.0242403	0.001893	0.0328752	0.00358746	0.0178956	0.00267577	0.738258	0.033429	*	1.35622	0.033942	*	1.83705	0.005584	**
C	Creatinine	C00791	114.066	7.67643	0.00893384	0.00574749	0.00751597	0.0174383	0.00867819	0.00841293	0.00518389	0.00524475	0.00583357	0.0073991	0.00159639	0.0115098	0.00513593	0.00542074	0.000358816	0.732621	0.15947		1.55557	0.29824		2.12329	0.17583
A	Pantothenic acid	C00864	218.102	7.35068	0.0312725	0.02735	0.0245372	0.0305039	0.0285112	0.0354629	0.0196403	0.0207886	0.0202187	0.0277199	0.00338287	0.0314927	0.00357977	0.0202159	0.000574183	0.72929	0.057824		1.1361	0.25548		1.55782	0.029358	*
A	2-Oxoisovaleric acid	C00141	115.04	9.74353	0.00469048	0.00236087	0.00283169	0.00385755	0.00306709	0.00418186	0.00277864	0.00223304	0.00218327	0.00329435	0.00123179	0.00370217	0.000573396	0.00239832	0.000330306	0.728009	0.33428		1.12379	0.64109		1.54365	0.038194	*
A	UDP-N-acetylglucosamine	C00043	606.074	8.09367	0.368986	0.362392	0.291843	0.400027	0.319488	0.431868	0.250677	0.270207	0.220626	0.341074	0.0427619	0.383794	0.0579219	0.24717	0.0249756	0.724682	0.041719	*	1.12525	0.3668		1.55276	0.039108	*
A	NADP+	C00006	742.069	8.96033	0.00283206	0.00263742	0.0015153	0.00302453	0.00213084	0.00339302	0.00172031	0.00186277	0.0014779	0.00232826	0.000710741	0.00284946	0.000649047	0.00168699	0.000194584	0.724572	0.25495		1.22386	0.4018		1.68908	0.079593
A	Lactic acid	C00186,C00256,C01432	89.0244	10.2866	0.392138	0.142097	0.16611	0.546722	0.204475	0.173644	0.183165	0.115474	0.202205	0.233448	0.137952	0.30828	0.207071	0.166948	0.045583	0.715138	0.4979		1.32055	0.63376		1.84657	0.35853
C	Adenine	C00147	136.062	8.04614	0.00104637	0.00188109	0.00239212	0.00260013	0.00180269	0.00248858	0.00141065	0.00120861	0.00117276	0.00177319	0.000679331	0.00229713	0.000431816	0.001264	0.000128256	0.712841	0.32288		1.29548	0.33301		1.81734	0.04413	*
A	dTDP-glucose	C00842	563.068	8.09253	0.00127626	0.00126573	0.00112542	0.00141021	0.00126655	0.0015562	0.000919248	0.000864364	0.000790494	0.00122247	8.42094e-05	0.00141098	0.000144825	0.000858035	6.461e-05	0.701887	0.0049145	**	1.15421	0.14028		1.64444	0.011447	*
C	γ-Butyrobetaine	C01181	146.117	8.5707	0.0055423	0.00542103	0.0051199	0.00564952	0.00559823	0.0063872	0.00361587	0.0042063	0.00345588	0.00536108	0.000217486	0.00587832	0.00044145	0.00375935	0.00039525	0.70123	0.0077868	**	1.09648	0.16886		1.56365	0.0035942	**
N	Ricinoleic acid	C08365	297.244	12.4392	7.62868e-05	6.25e-05	6.76471e-05	5.27859e-05	9.44282e-05	2.69795e-05	6.1413e-05	4.64674e-05	3.55978e-05	6.88113e-05	6.96673e-06	5.80645e-05	3.40328e-05	4.78261e-05	1.29611e-05	0.695033	0.08821		0.843823	0.64201		1.21408	0.66477
A	5-Oxoproline	C01879	128.035	9.07694	0.0612631	0.0306395	0.027136	0.0638778	0.0310655	0.0416716	0.0332762	0.0218429	0.0272133	0.0396795	0.0187739	0.0455383	0.0167444	0.0274441	0.00572012	0.691644	0.3778		1.14765	0.70755		1.65931	0.1944
C	Taurine	C00245	126.022	25.6063	0.0181283	0.0155059	0.0140763	0.0163603	0.0161703	0.0179022	0.0106989	0.0117759	0.010509	0.0159035	0.00205503	0.016811	0.000949843	0.0109946	0.000683259	0.691331	0.042512	*	1.05706	0.5404		1.52902	0.0015213	**
A	N-Acetylglucosamine 6-phosphate	C00357	300.047	8.7598	0.00203841	0.00191723	0.00147393	0.00204118	0.0015615	0.00199593	0.00129948	0.00125627	0.00117734	0.00180986	0.000297163	0.0018662	0.000264849	0.00124437	6.1934e-05	0.68755	0.075331		1.03113	0.81853		1.49972	0.049038	*
C	3-Aminoisobutyric acid	C03284,C05145	104.071	8.29106	0.00085501	0.000676522	0.000749326	0.000813448	0.000738663	0.000752385	0.000499964	0.000623264	0.000438687	0.000760286	8.97473e-05	0.000768165	3.98114e-05	0.000520638	9.40088e-05	0.684793	0.0332	*	1.01036	0.89897		1.47543	0.030343	*
C	β-Ala	C00099	90.0552	7.71474	0.282699	0.231482	0.223901	0.280542	0.274945	0.298236	0.155625	0.194309	0.155032	0.246027	0.0319839	0.284575	0.0121577	0.168322	0.0225075	0.684161	0.031143	*	1.15668	0.16143		1.69065	0.0039059	**
C	Hypotaurine	C00519	110.027	20.497	0.135624	0.105703	0.102402	0.129906	0.114853	0.132885	0.0788581	0.0853171	0.0707681	0.114576	0.0183024	0.125881	0.00966593	0.0783144	0.00728973	0.683514	0.060005		1.09867	0.41319		1.60738	0.0031599	**
A	CMP	C00055	322.043	9.14118	0.000565288	0.000716121	0.000507177	0.000773027	0.000566767	0.00106477	0.000389785	0.000415953	0.00040654	0.000596195	0.000107846	0.00080152	0.000250219	0.000404092	1.32544e-05	0.677785	0.088807		1.34439	0.29131		1.98351	0.11022
A	Citric acid	C00158	191.018	24.8553	0.132008	0.118042	0.0612392	0.134024	0.0573514	0.145956	0.0696277	0.0930995	0.0479983	0.103763	0.037483	0.112444	0.0480828	0.0702418	0.0225569	0.676944	0.26925		1.08366	0.81803		1.60081	0.26722
A	Phosphocreatine	C02305	210.027	11.7073	0.0494725	0.0490706	0.0357846	0.049422	0.0361349	0.0550395	0.0316263	0.0308148	0.0273007	0.0447759	0.00778929	0.0468655	0.00970815	0.0299139	0.00229921	0.668081	0.07044		1.04667	0.78632		1.56668	0.08699
P	1-Myristoyl-glycero-3-phosphocholine	No ID	468.309	11.9317	0.00335425	0.00304495	0.00245236	0.00276843	0.00120427	0.000875081	0.00365412	0.00152318	0.000732245	0.00295052	0.000458302	0.00161593	0.00101158	0.00196985	0.00151128	0.667627	0.37949		0.547675	0.13571		0.820331	0.75532
C	1-Methylnicotinamide	C02918	137.07	7.73329	0.0719898	0.0624279	0.0619394	0.0665409	0.0639647	0.0766432	0.0420095	0.0470229	0.0412688	0.0654524	0.00566688	0.0690496	0.00670119	0.0434337	0.00313028	0.663593	0.0087668	**	1.05496	0.51795		1.58977	0.0109	*
A	FAD_divalent	C00016	391.569	7.51327	0.000737968	0.000791227	0.000588779	0.000881292	0.000697855	0.000975476	0.000470965	0.000530159	0.000400748	0.000705991	0.000104943	0.000851541	0.000141181	0.000467291	6.47837e-05	0.661894	0.037614	*	1.20616	0.23075		1.82229	0.026692	*
A	Fumaric acid	C00122	115.003	24.1241	0.0200106	0.0173266	0.0121235	0.0197518	0.0131597	0.0239948	0.0111074	0.0129234	0.00805029	0.0164869	0.00401004	0.0189688	0.00545987	0.0106937	0.00246275	0.648616	0.11399		1.15053	0.56309		1.77383	0.10326
A	cis-Aconitic acid	C00417	173.008	26.4022	0.0075743	0.00678801	0.00302436	0.00785716	0.00190464	0.00785282	0.00333974	0.00545968	0.0024097	0.00579556	0.00243191	0.00587154	0.00343543	0.00373637	0.0015632	0.644696	0.29549		1.01311	0.97671		1.57145	0.40421
A	O-Succinylhomoserine	C01118	218.066	11.653	0.000489354	0.000447139	0.000410275	0.000455128	0.000822518	0.000487402	0.000243541	0.000286719	0.000324305	0.000448923	3.95694e-05	0.000588349	0.000203437	0.000284855	4.04143e-05	0.63453	0.0073718	**	1.31058	0.35685		2.06543	0.1177
A	AMP	C00020	346.054	8.87859	0.00437718	0.00534704	0.00390612	0.00487607	0.00339417	0.00745538	0.00322393	0.00264539	0.00277686	0.00454345	0.000734709	0.00524187	0.00205516	0.00288206	0.00030328	0.634334	0.043995	*	1.15372	0.625		1.81879	0.18266
A	GMP	C00144	362.049	8.70744	0.00145456	0.00118888	0.000882885	0.00113299	0.000755046	0.00157365	0.000821951	0.000703874	0.000708838	0.00117544	0.000286075	0.0011539	0.000409703	0.000744888	6.67848e-05	0.633709	0.11426		0.981671	0.94446		1.54909	0.22369
A	3-Hydroxybutyric acid	C01089,C03197	103.04	9.1336	0.00180667	0.00131638	0.00111579	0.00168397	0.00125498	0.001671	0.000962823	0.000836714	0.000879098	0.00141295	0.000355419	0.00153665	0.000244018	0.000892878	6.41735e-05	0.631926	0.1225		1.08755	0.64844		1.72101	0.037404	*
C	2-Aminoadipic acid	C00956	162.075	11.7394	0.0470877	0.0411223	0.0398002	0.0420689	0.0411024	0.0471505	0.0266497	0.0279982	0.0259138	0.0426701	0.00388244	0.0434406	0.003249	0.0268539	0.00105714	0.629338	0.014429	*	1.01806	0.80547		1.61767	0.0075838	**
N	Palmitoleic acid	C08362	253.217	13.7158	0.000109743	0.000122978	0.000103309	6.53959e-05	7.41935e-05	4.75073e-05	8.50543e-05	8.17935e-05	4.13043e-05	0.00011201	1.00286e-05	6.23656e-05	1.35987e-05	6.93841e-05	2.43723e-05	0.619446	0.077848		0.556787	0.0087745	**	0.898846	0.69141
A	Isocitric acid	C00311	191.019	27.1098	0.00591893	0.00534354	0.00130166	0.00671313	0.00116823	0.00611871	0.00197101	0.00463379	0.00117039	0.00418805	0.00251618	0.00466669	0.0030443	0.00259173	0.00181321	0.61884	0.42772		1.11429	0.84434		1.80061	0.37971
P	Flavanone	C10043	225.093	10.3401	0.000695405	0.000236849	0.000591093	0.000417919	0.000175367	0.000172141	0.000448132	0.000144837	0.000340728	0.000507782	0.000240362	0.000255142	0.000140978	0.000311233	0.000153784	0.612925	0.30936		0.502463	0.20793		0.819779	0.66585
N	Taurodeoxycholic acid	C05463	498.29	12.2375	8.60294e-05	5.88235e-05	5.27574e-05	4.10557e-05	3.19648e-05	2.69795e-05	5.40761e-05	4.34783e-05	2.14402e-05	6.58701e-05	1.772e-05	3.33333e-05	7.13721e-06	3.96649e-05	1.66488e-05	0.602168	0.13561		0.506047	0.07054		0.840375	0.59179
C	5-Aminovaleric acid	C00431	118.086	8.51627	0.00488476	0.00359599	0.00393816	0.00358892	0.00463973	0.00489965	0.00253725	0.00279448	0.00205013	0.00413964	0.000667587	0.0043761	0.000693993	0.00246062	0.000378042	0.594405	0.029358	*	1.05712	0.69252		1.77846	0.023247	*
A	myo-Inositol 1-phosphate myo-Inositol 3-phosphate	C01177 C04006	259.021	9.80769	0.000497791	0.000351656	0.000289573	0.000406856	0.00033222	0.000559237	0.00024951	0.00024885	0.000160415	0.000379673	0.000106899	0.000432771	0.000115706	0.000219592	5.12496e-05	0.578371	0.10518		1.13985	0.59086		1.9708	0.06832
P	N-Acetylsphingosine	C00195	342.299	12.8738	0.000313296	0.000315985	0.000295211	0.000166862	0.000117302	8.32845e-05	0.000233152	0.000169565	0.000125543	0.000308164	1.12982e-05	0.000122483	4.2029e-05	0.000176087	5.41e-05	0.571407	0.046464	*	0.39746	0.012146	*	0.695582	0.25085
A	UMP	C00105	323.027	9.29374	0.00199398	0.00292503	0.00234548	0.00287075	0.00177677	0.00342189	0.0015275	0.00125687	0.00130822	0.0024215	0.000470161	0.0026898	0.000837353	0.0013642	0.000143736	0.563371	0.049812	*	1.1108	0.66013		1.97171	0.10726
C	Urea	C00086	61.0398	24.4062	0.0704549	0.0684625	0.0445923	0.187566	0.0478768	0.0683895	0.0381393	0.0204734	0.0391826	0.0611699	0.0143911	0.101277	0.0754287	0.0325984	0.0105135	0.532916	0.055213		1.65568	0.45551		3.10682	0.25415
N	FA(20:3)	No ID	305.248	14.3316	9.33824e-05	0.000111765	7.00368e-05	4.2522e-05	4.60411e-05	3.02053e-05	5.27174e-05	5.13587e-05	4.02174e-05	9.17279e-05	2.09131e-05	3.95894e-05	8.31522e-06	4.80978e-05	6.85839e-06	0.524353	0.057064		0.431596	0.035694	*	0.823103	0.24575
C	Nicotinamide	C00153	123.055	7.78768	0.00428625	0.00224393	0.00273766	0.00319361	0.00222918	0.00300739	0.00142888	0.00139724	0.00201601	0.00308928	0.0010656	0.00281006	0.000511601	0.00161404	0.000348474	0.522466	0.12789		0.909617	0.71099		1.74101	0.034675	*
A	2,3-Diphosphoglyceric acid	C01159	264.951	17.7865	0.00388277	0.00419892	0.00237438	0.00367067	0.00210963	0.00345747	0.00193221	0.00172933	0.00142405	0.00348536	0.000975029	0.00307926	0.00084646	0.0016952	0.000255796	0.486377	0.077798		0.883484	0.61541		1.81646	0.094833
P	Lumichrome	C01727	243.089	6.94624	0.000798927	0.000855778	0.000805139	0.000422847	0.000308775	0.000345061	0.000546708	0.000315558	0.000316573	0.000819948	3.1185e-05	0.000358894	5.82808e-05	0.000392946	0.000133162	0.479233	0.025821	*	0.437704	0.0011118	**	0.913342	0.71451
A	Phosphoenolpyruvic acid	C00074	166.975	20.092	0.00220997	0.00141536	0.000965054	0.00158812	0.00107184	0.00265722	0.000580798	0.0011066	0.000447078	0.00153013	0.000630342	0.00177239	0.00080859	0.000711493	0.000348646	0.46499	0.14016		1.15833	0.70448		2.49109	0.13751
N	Glycochenodeoxycholic acid	C05466	448.305	10.7574	5.03676e-05	4.375e-05	5.79044e-05	2.40469e-05	2.46921e-05	3.16716e-05	2.96196e-05	2.18478e-05	1.52446e-05	5.0674e-05	7.08218e-06	2.68035e-05	4.22817e-06	2.22373e-05	7.19541e-06	0.438831	0.0081747	**	0.52894	0.012447	*	1.20534	0.4086
P	Riboflavin	C00255	377.147	5.61904	0.000231094	0.000166176	0.000200923	7.06745e-05	4.19355e-05	7.94721e-05	0.000106793	5.81522e-05	7.58152e-05	0.000199398	3.24858e-05	6.40274e-05	1.96313e-05	8.02536e-05	2.46225e-05	0.40248	0.0086257	**	0.321104	0.006491	**	0.797813	0.4249
C	Spermidine	C00315	146.165	4.6637	0.00409183	0.00715462	0.00719116	0.00391783	0.00311074	0.00567572	0.00242305	0.00264571	0.00229872	0.00614587	0.00177894	0.00423476	0.00131153	0.00245583	0.000175801	0.39959	0.068129		0.689042	0.2146		1.72437	0.14091
A	3-Phosphoglyceric acid	C00197	184.984	18.7136	0.00569	0.00343039	0.00213241	0.00454714	0.00202866	0.00643089	0.0014499	0.00189763	0.000907475	0.00375094	0.00180033	0.00433556	0.00220873	0.00141834	0.000495834	0.378129	0.14605		1.15586	0.74096		3.05679	0.14359
C	Cysteine glutathione disulfide	C05526	427.095	12.6099	0.00229224	0.00430693	0.0028581	0.000755344	0.00469469	0.00140467	0.000935634	0.00159268	0.000987534	0.00315242	0.00103909	0.0022849	0.00211204	0.00117195	0.000365284	0.371761	0.067598		0.724807	0.56985		1.94966	0.45873
A	2-Phosphoglyceric acid	C00631	184.985	18.1993	0.00090896	0.000726601	0.000414809	0.000810955	0.00043375	0.00111512	0.000185043	0.000328795	0.000181263	0.000683457	0.000249885	0.000786607	0.000341336	0.000231701	8.41075e-05	0.339013	0.076183		1.15092	0.69636		3.39493	0.098795
C	Putrescine	C00134	89.1075	4.85947	0.00136802	0.00345636	0.00364889	0.0021602	0.001097	0.00449601	0.00106422	0.00074286	0.000713598	0.00282442	0.00126495	0.00258441	0.00173876	0.000840227	0.000194537	0.297486	0.10973		0.91502	0.85696		3.07584	0.22331
C	N8-Acetylspermidine	C01029	188.175	6.62393	0.00642988	0.0116346	0.0125352	0.00854224	0.00376037	0.0116571	0.00351031	0.00264085	0.00255609	0.0101999	0.00329583	0.00798658	0.00397759	0.00290241	0.000528154	0.284553	0.058407		0.783006	0.50055		2.7517	0.15507
A	Pyruvic acid	C00022	87.0092	12.3299	N.D.	N.D.	N.D.	0.00563117	N.D.	N.D.	N.D.	N.D.	N.D.	N.D.	N.A.	0.00563117	N.A.	N.D.	N.A.	N.A.	N.A.		1<	N.A.		1<	N.A.
[Assay] C: cation mode in CE-TOFMS, A: anion mode in CE-TOFMS, P: positive mode in LC-TOFMS, N: negative mode in LC-TOFMS
[Compound name] The numbers in FA (fatty acid) and AC (acyl carnitine) indicate the number of double bounds and carbon number.
[m/z] mass-to-charge ratio
[MTRT] Migration Time in CE-TOFMS; Retention Time in LC-TOFMS.
[Ratio ¶] The ratio was calculated by dividing the two means for each group.
[p-value ||] p-value was calculated in t-test of Welch. *<0.05, **<0.01, ***<0.001
N.D.: Not Detected.
N.A.: Not Available.

## Sheet: quantitative_data
Dataset. Quantitative determination of biochemicals in U87 cells.
Assay	Metabolite	KEGG ID	Concentration (pmol/106 cells)															Comparative Analysis
			vector			normal			mutation			vector		normal		mutation		mutation vs voctor			normal vs vector			normal vs mutation
			v1	v2	v3	n1	n2	n3	m1	m2	m3	Mean	S.D.	Mean	S.D.	Mean	S.D.	Ratio ¶	p-value ||		Ratio ¶	p-value ||		Ratio ¶	p-value ||
A	CoA_divalent	C00010	N.D.	N.D.	N.D.	N.D.	N.D.	N.D.	N.D.	13.2131	N.D.	N.D.	N.A.	N.D.	N.A.	13.2131	N.A.	1<	N.A.		N.A.	N.A.		<1	N.A.
C	Glutathione (GSH)	C00051	1137.19	702.464	2338.61	6494.62	1050.71	9237.89	2625.95	6976.06	4252.8	1392.76	847.482	5594.41	4167.16	4618.27	2197.96	3.31593	0.11237		4.01679	0.21954		1.21136	0.74323
C	Adenosine	C00212	16.4452	9.58022	7.94718	14.7704	25.9813	12.5895	12.8642	29.1951	21.4237	11.3242	4.50948	17.7804	7.18545	21.161	8.16862	1.86865	0.16191		1.57012	0.27002		0.840244	0.61942
C	Tyramine	C00483	2.34914	3.02587	3.06197	4.29345	3.45367	3.8352	5.15213	3.17315	4.00242	2.81232	0.401534	3.86078	0.420474	4.10924	0.993805	1.46115	0.13951		1.37281	0.035511	*	0.939536	0.71951
C	GABA	C00334	55.7582	58.4391	60.929	96.4772	91.6598	84.7278	78.2179	82.6898	60.3225	58.3754	2.586	90.955	5.90633	73.7434	11.836	1.26326	0.14799		1.5581	0.0044286	**	1.2334	0.11144
A	IMP	C00130	15.8023	19.0829	12.0828	21.9352	17.0833	24.109	18.0403	18.4223	16.0457	15.656	3.50234	21.0425	3.59689	17.5027	1.27621	1.11796	0.46462		1.34405	0.13671		1.20224	0.22439
C	Ser	C00065,C00716,C00740	3553.61	3746.04	3460.42	5139.14	3871.96	3995.6	4067.65	3665.1	3889.31	3586.69	145.655	4335.57	698.654	3874.02	201.708	1.08011	0.12303		1.20879	0.20059		1.11914	0.37209
A	PRPP	C00119	135.9	92.6524	56.417	149.467	68.3383	134.595	115.389	108.23	72.8461	94.9897	39.7929	117.467	43.1914	98.822	22.7788	1.04034	0.89358		1.23663	0.54386		1.18867	0.55518
C	Asn	C00152,C01905,C16438	957.612	896.215	846.588	1319.56	1185.41	1349.32	951.752	975.775	848.471	900.139	55.616	1284.76	87.3223	925.332	67.6391	1.02799	0.64534		1.4273	0.0051803	**	1.38844	0.0058365	**
C	Citrulline	C00327	69.3328	56.5471	56.2505	94.8374	77.3379	89.5783	63.509	59.1981	61.0819	60.7101	7.46896	87.2512	8.97884	61.263	2.16117	1.00911	0.91179		1.43718	0.018116	*	1.42421	0.031707	*
C	Spermine	C00750	16.9209	34.2541	44.0264	24.6611	38.7016	37.7471	17.1177	57.9809	19.529	31.7338	13.7274	33.7033	7.84529	31.5425	22.928	0.993973	0.99083		1.06206	0.84229		1.0685	0.88903
C	N,N-Dimethylglycine	C01026	5.60928	6.7356	5.72531	7.62016	5.0045	6.90736	5.98023	5.33829	6.63751	6.0234	0.619512	6.51067	1.3522	5.98534	0.649626	0.993682	0.945		1.0809	0.61264		1.08777	0.58867
C	Hydroxyproline	C01015,C01157	157.384	133.103	130.047	201.595	179.845	185.832	130.689	153.161	133.948	140.178	14.9792	189.091	11.2354	139.266	12.1431	0.993494	0.9388		1.34893	0.01263	*	1.35777	0.0065499	**
C	Thr	C00188,C00820	9142.43	8556.43	8026.59	10993.7	10324.2	11893	8380.32	8879.3	8244.54	8575.15	558.158	11070.3	787.197	8501.38	334.248	0.991398	0.85589		1.29098	0.013913	*	1.30218	0.017862	*
C	Gln	C00064,C00303,C00819	31846.3	27937.9	27300.8	33165.9	32254.9	35865	29052	27793.7	29478.2	29028.4	2461.14	33761.9	1877.36	28774.6	875.834	0.991259	0.87906		1.16307	0.061196		1.17332	0.02809	*
A	Ribulose 5-phosphate	C00199,C01101	27.4671	23.8144	16.7026	30.0165	22.9108	34.4359	21.9677	27.0189	18.1459	22.6614	5.47411	29.1211	5.81447	22.3775	4.45067	0.987473	0.94791		1.28505	0.23406		1.30136	0.19071
A	2-Oxoglutaric acid	C00026	517.818	319.732	234.773	556.184	270.835	591.337	361.877	428.478	264.368	357.441	145.242	472.785	175.775	351.575	82.5385	0.983587	0.95513		1.32269	0.43204		1.34477	0.36277
A	cAMP	C00575	5.16069	3.85795	2.11821	6.56126	5.45903	8.91626	3.83704	3.08088	3.82103	3.71228	1.52646	6.97885	1.76604	3.57965	0.43202	0.964273	0.8965		1.87994	0.073801		1.94959	0.071906
C	His	C00135,C00768,C06419	1531.29	1235.25	1295.64	2081.2	1619.76	1729.15	1250.32	1381.51	1263.99	1354.06	156.43	1810.03	241.12	1298.6	72.1226	0.959047	0.61839		1.33675	0.06104		1.39383	0.056625
C	Betaine	C00719	167.784	150.155	173.834	233.041	210.611	230.756	169.283	160.622	138.397	163.924	12.3026	224.803	12.3434	156.101	15.9314	0.952274	0.53992		1.37138	0.0037651	**	1.44011	0.004971	**
C	Ile	C00407,C06418,C16434	3557.3	2853.59	2846.21	3890.39	3620.1	4198.8	2921.23	3023.58	2767.61	3085.7	408.435	3903.1	289.56	2904.14	128.841	0.94116	0.528		1.2649	0.053534		1.34398	0.014927	*
C	Val	C00183,C06417,C16436	3567.77	2995.95	2836.93	3989.61	3638.91	4380.73	2948.57	3083.18	2788.96	3133.55	384.358	4003.09	371.094	2940.24	147.284	0.938308	0.48434		1.27749	0.047947	*	1.36148	0.025756	*
A	GDP	C00035	365.003	322.967	244.546	400.557	239.664	486.975	323.851	301.085	247.833	310.839	61.1375	375.732	125.511	290.923	39.0148	0.93593	0.66328		1.20877	0.48154		1.29152	0.36366
C	Phe	C00079,C02057,C02265	2769.52	2430.51	2323.03	3232.91	3050.46	3733.9	2284.55	2495.39	2228.5	2507.69	233.035	3339.09	353.874	2336.15	140.729	0.931596	0.34856		1.33154	0.034187	*	1.42931	0.026378	*
A	GTP	C00044	2608.27	2130.66	1220.3	2872.99	1403	3111.49	2032.91	2121.34	1394.25	1986.41	705.14	2462.49	925.268	1849.5	396.732	0.931078	0.78771		1.23967	0.52013		1.33144	0.37638
C	Pro	C00148,C00763,C16435	2159.17	1856.53	1931.94	2568.24	2406.15	2667.59	1796.96	1883.5	1834.58	1982.54	157.541	2547.32	131.97	1838.35	43.3908	0.927267	0.24996		1.28488	0.0095928	**	1.38566	0.0066574	**
C	Tyr	C00082,C01536,C06420	3397.58	2982.89	2770.99	3911.65	3719.81	4142.49	2843.27	2950.02	2659.09	3050.49	318.717	3924.65	211.637	2817.46	147.172	0.923609	0.33847		1.28657	0.021872	*	1.39298	0.0027034	**
A	NAD+	C00003	5441.89	5597.82	4224.96	6453.95	5500.7	7460.14	5168.27	4991.41	3905.17	5088.22	751.662	6471.59	979.841	4688.29	683.938	0.9214	0.53321		1.27188	0.1291		1.38038	0.068229
A	Fructose 6-phosphate	C05345,C00085	18.6005	13.4589	12.3671	24.1008	29.5836	35.4057	12.6528	21.6437	6.55754	14.8089	3.3287	29.6967	5.65331	13.618	7.58924	0.919586	0.82091		2.00534	0.025483	*	2.18069	0.046601	*
C	Ornithine	C00077,C00515,C01602	152.918	126.185	124.216	517.171	121.778	177.126	161.526	100.054	106.075	134.44	16.033	272.025	214.099	122.551	33.8868	0.911571	0.62288		2.0234	0.3815		2.21968	0.34978
A	Sedoheptulose 7-phosphate	C05382	19.8525	14.588	13.7289	19.7147	14.2244	20.089	13.7297	15.451	14.7192	16.0564	3.31542	18.0094	3.28324	14.6333	0.863847	0.911366	0.5387		1.12163	0.50863		1.23071	0.21176
C	Leu	C00123,C01570,C16439	3557.16	3048.26	2724.32	3653.89	3389.78	4318.43	2737.4	2957.1	2789.3	3109.91	419.826	3787.36	478.497	2827.93	114.836	0.909329	0.36531		1.21784	0.14027		1.33927	0.066652
C	S-Adenosylmethionine	C00019	335.16	317.072	324.795	413.375	327.877	419.872	292.911	311.024	276.779	325.676	9.07613	387.041	51.3404	293.571	17.1321	0.901421	0.063127		1.18843	0.1708		1.31839	0.075256
A	Ribose 5-phosphate	C00117	19.5119	19.0547	22.1204	31.4001	24.9354	42.395	20.3393	15.0028	19.1315	20.229	1.65388	32.9102	8.82718	18.1579	2.7983	0.897616	0.3448		1.62688	0.12611		1.81245	0.090163
C	Trp	C00078,C00525,C00806	506.54	432.789	407.41	548.312	519.622	606.732	394.772	429.173	383.757	448.913	51.4942	558.222	44.3927	402.568	23.6901	0.896761	0.25745		1.2435	0.050792		1.38666	0.012155	*
C	Homoserine	C00263	11.5887	10.7475	14.8014	16.165	14.82	14.3832	11.1095	11.9325	10.1059	12.3792	2.13948	15.1227	0.928658	11.0493	0.914769	0.892572	0.40224		1.22162	0.14343		1.36865	0.005649	**
A	Dihydroxyacetone phosphate	C00111	20.2094	19.5618	13.5122	21.9363	19.6404	25.5402	20.4763	14.5933	11.8316	17.7611	3.69392	22.3723	2.97395	15.6337	4.41528	0.880221	0.55796		1.25962	0.17068		1.43103	0.10302
A	Glycerol 3-phosphate	C00093	83.0208	80.4646	70.8823	92.1709	69.7484	85.415	74.6338	71.381	55.8217	78.1226	6.39917	82.4448	11.5026	67.2788	10.0546	0.861196	0.20266		1.05533	0.60779		1.22542	0.16194
C	Carnosine	C00386	17.4084	10.3583	11.1236	14.842	10.806	11.2419	10.7118	12.0466	10.3859	12.9634	3.86845	12.2966	2.21512	11.0481	0.879966	0.852251	0.48382		0.948562	0.81142		1.11301	0.43993
A	ATP	C00002	13846.4	13123.5	11076.1	17169.9	11236.1	17335.2	11072	11934.9	9351.77	12682	1436.93	15247.1	3474.61	10786.2	1315.07	0.850516	0.16769		1.20226	0.33202		1.41357	0.14445
C	Choline	C00114	403.748	500.598	527.515	584.565	624.409	728.77	431.985	434.896	349.973	477.287	65.093	645.914	74.469	405.618	48.212	0.84984	0.20608		1.3533	0.042779	*	1.59242	0.01353	*
A	CTP	C00063	1938.12	1733.2	1052.33	2226.78	1090.03	2538.45	1386.14	1593.78	1004.74	1574.55	463.717	1951.75	762.37	1328.22	298.759	0.843556	0.48926		1.23956	0.5126		1.46945	0.29131
A	dCTP	C00458	70.2537	65.0245	42.2112	84.8045	42.3073	90.5957	53.5282	55.8379	39.3527	59.1631	14.9118	72.5692	26.367	49.5729	8.92602	0.837903	0.40437		1.22659	0.49654		1.46389	0.26666
A	dATP	C00131	43.6489	43.512	29.828	52.964	30.8159	56.3308	33.8334	37.6684	25.8909	38.9963	7.94028	46.7035	13.8617	32.4642	6.00695	0.832496	0.32361		1.19764	0.46141		1.43862	0.2101
C	Cys	C00097,C00736,C00793	N.D.	N.D.	14.4746	5.91753	N.D.	20.6576	5.16351	20.2432	10.491	14.4746	N.A.	13.2876	10.4228	11.9659	7.64728	0.826683	N.A.		0.917992	N.A.		1.11045	0.89373
A	Glucose 6-phosphate	C00668,C01172,C00092	74.0927	52.2565	46.035	106.77	96.2989	124.712	41.0277	74.9377	26.2752	57.4614	14.7352	109.26	14.3692	47.4135	24.9518	0.825136	0.58751		1.90146	0.012087	*	2.30441	0.030344	*
C	Ala	C00041,C00133,C01401	7785.01	6312.05	6143.05	8859.56	8979.6	10307.3	5486.27	6115.2	5081.72	6746.71	903.157	9382.15	803.446	5561.06	520.787	0.824264	0.13779		1.39063	0.019982	*	1.68711	0.0039778	**
C	Glutathione (GSSG)_divalent	C00127	10439.3	10372.8	8921.64	10679.9	12058.1	11346.8	8749.11	8078.46	7657.96	9911.23	857.659	11361.6	689.204	8161.84	550.331	0.823494	0.050172		1.14633	0.087569		1.39204	0.0038395	**
A	Gluconic acid	C00257	118.442	108.062	94.2979	126.396	85.8782	136.667	118.223	68.8473	75.0464	106.934	12.1113	116.314	26.8537	87.3722	26.8968	0.817069	0.33991		1.08772	0.62247		1.33124	0.25764
A	ADP	C00008	1463.82	1619.43	1240.97	2012.13	1184.2	2307.06	1315.41	1214.34	976.307	1441.41	190.224	1834.46	582.135	1168.69	174.099	0.810794	0.14149		1.27269	0.36436		1.56968	0.17862
C	Arg	C00062,C00792	1437.04	1119.01	1276.56	1574.57	1248.92	1588.44	1071.88	1016.33	1017.3	1277.54	159.016	1470.65	192.142	1035.17	31.7975	0.810288	0.11333		1.15116	0.25328		1.42068	0.055668
C	Sarcosine	C00213	17.0917	17.984	8.84744	17.3275	20.807	17.5204	10.9363	15.449	8.95923	14.641	5.03721	18.5517	1.95558	11.7815	3.32643	0.80469	0.46459		1.2671	0.31127		1.57464	0.050702
A	dTTP	C00459	118.486	106.869	69.793	126.111	67.5844	147.383	82.9058	90.4068	62.6299	98.3826	25.4315	113.693	41.3232	78.6475	14.3697	0.799405	0.32257		1.15562	0.61927		1.4456	0.27696
A	dTDP	C00363	9.42035	9.13057	5.60388	12.6054	6.97507	16.0275	6.30038	7.52526	5.36051	8.0516	2.12473	11.8693	4.57088	6.39538	1.0855	0.7943	0.31608		1.47416	0.28597		1.85592	0.16802
A	Fructose 1,6-diphosphate	C00354	22.6009	21.9105	17.7716	24.9511	17.331	25.1072	17.0584	15.1277	17.0946	20.761	2.61183	22.4631	4.44523	16.4269	1.12531	0.791239	0.08616		1.08199	0.6048		1.36746	0.13574
A	CDP	C00112	125.821	149.438	106.57	179.335	104.429	215.609	105.305	100.478	95.8492	127.276	21.4708	166.457	56.6977	100.544	4.72834	0.789967	0.15846		1.30784	0.35686		1.65556	0.18086
A	UTP	C00075	5071.55	4541.25	2708.48	5793.55	2883.46	6624.67	3313.85	3965.26	2447.26	4107.09	1239.92	5100.56	1964.52	3242.13	761.536	0.789397	0.37226		1.24189	0.50705		1.57321	0.23793
C	Glu	C00025,C00217,C00302	79301.9	76276.6	66198.5	80246.1	81438	92936.9	58188.8	60468.9	54967	73925.7	6860.75	84873.7	7008.37	57874.9	2764.35	0.78288	0.041103	*	1.14809	0.12535		1.4665	0.012564	*
A	UDP	C00015	320.799	381.7	267.687	447.747	361.635	573.246	268.14	266.407	221.652	323.395	57.0508	460.876	106.415	252.066	26.3539	0.779438	0.14997		1.42512	0.14129		1.82839	0.069112
C	Asp	C00049,C00402,C16433	17219.3	15521.5	13480.2	20511.6	20125.8	23775.5	11206.7	14706.8	9753.54	15407	1872.21	21470.9	2005.08	11889	2546.17	0.771664	0.1324		1.39358	0.018802	*	1.80594	0.007938	**
C	Lys	C00047,C00739,C16440	3082.03	2434.12	2406.47	3297.85	2531.85	3323.36	2109.59	2025.61	1963.36	2640.87	382.307	3051.02	449.796	2032.85	73.385	0.769765	0.1055		1.15531	0.29676		1.50086	0.055891
C	Creatine	C00300	5605.83	5549.29	4830.64	6622.59	6429.21	7564.42	4107.2	4640.59	3522.6	5328.58	432.16	6872.07	607.338	4090.13	559.193	0.767583	0.041806	*	1.28966	0.027334	*	1.68016	0.0043863	**
A	Malic acid	C00149,C00497,C00711	3762.09	3377.05	2735.72	4143.48	2916.78	4581.98	2621.2	2870.49	1981.9	3291.62	518.49	3880.75	863.128	2491.2	458.339	0.756829	0.11673		1.17898	0.37974		1.55778	0.089394
C	Gly	C00037	13975.1	13388.4	12167.1	15840.1	14654.2	16765.4	9990.72	10537.1	9300.33	13176.9	922.389	15753.2	1058.26	9942.7	619.757	0.754558	0.010283	*	1.19552	0.034457	*	1.5844	0.0028744	**
A	Succinic acid	C00042	919.436	659.16	508.29	853.314	698.56	1010.32	663.067	476.011	434.426	695.629	207.985	854.064	155.881	524.501	121.789	0.753996	0.30083		1.22776	0.35494		1.62834	0.047917	*
C	Met	C00073,C00855,C01733	1628.59	1018.29	863.109	1254.02	1142.91	1599.81	870.733	969.913	794.856	1170	404.661	1332.25	238.285	878.501	87.787	0.750857	0.33782		1.13868	0.58885		1.5165	0.066869
A	Glucose 1-phosphate	C00103	48.1768	39.7538	33.4305	47.0854	38.5744	46.4907	32.0238	31.7458	26.3874	40.4537	7.39798	44.0502	4.75144	30.0523	3.17699	0.742882	0.12057		1.0889	0.52404		1.46578	0.017637	*
C	Creatinine	C00791	89.8361	57.7951	75.5784	175.354	87.2654	84.598	52.1277	52.7397	58.6607	74.4032	16.0528	115.739	51.6454	54.5094	3.60815	0.732621	0.15947		1.55557	0.29824		2.12329	0.17583
A	2-Oxoisovaleric acid	C00141	109.927	55.3299	66.3641	90.4064	71.881	98.0069	65.1207	52.334	51.1675	77.207	28.8685	86.7648	13.4382	56.2074	7.74112	0.728009	0.33428		1.12379	0.64109		1.54365	0.038194	*
A	NADP+	C00006	141.824	132.076	75.8828	151.462	106.708	169.915	86.1492	93.2835	74.0102	116.594	35.5924	142.695	32.5029	84.481	9.74434	0.724572	0.25495		1.22386	0.4018		1.68908	0.079593
A	Lactic acid	C00186,C00256,C01432	16870.4	6113.25	7146.34	23520.9	8796.84	7470.45	7880.05	4967.87	8699.18	10043.3	5934.94	13262.7	8908.54	7182.37	1961.06	0.715138	0.4979		1.32055	0.63376		1.84657	0.35853
C	Adenine	C00147	10.4874	18.8534	23.9753	26.0601	18.0677	24.9421	14.1384	12.1134	11.7541	17.772	6.80868	23.0233	4.32793	12.6686	1.28546	0.712841	0.32288		1.29548	0.33301		1.81734	0.04413	*
C	β-Ala	C00099	3710.23	3038.04	2938.56	3681.93	3608.47	3914.15	2042.48	2550.18	2034.69	3228.94	419.767	3734.85	159.562	2209.12	295.396	0.684161	0.031143	*	1.15668	0.16143		1.69065	0.0039059	**
A	CMP	C00055	25.8202	32.7098	23.166	35.309	25.8878	48.6345	17.8039	18.9992	18.5692	27.232	4.92602	36.6104	11.4291	18.4574	0.605413	0.677785	0.088807		1.34439	0.29131		1.98351	0.11022
A	Citric acid	C00158	3007.44	2689.27	1395.17	3053.37	1306.6	3325.2	1586.28	2121.02	1093.51	2363.96	853.948	2561.72	1095.44	1600.27	513.897	0.676944	0.26925		1.08366	0.81803		1.60081	0.26722
A	Fumaric acid	C00122	937.988	812.177	568.284	925.858	616.852	1124.75	520.653	605.777	377.353	772.816	187.969	889.152	255.929	501.261	115.44	0.648616	0.11399		1.15053	0.56309		1.77383	0.10326
A	cis-Aconitic acid	C00417	146.681	131.454	58.5686	152.159	36.8846	152.074	64.676	105.73	46.6653	112.234	47.0954	113.706	66.5292	72.3571	30.2722	0.644696	0.29549		1.01311	0.97671		1.57145	0.40421
A	AMP	C00020	132.028	161.281	117.819	147.076	102.378	224.875	97.2428	79.7922	83.7579	137.043	22.1608	158.109	61.9894	86.931	9.14778	0.634334	0.043995	*	1.15372	0.625		1.81879	0.18266
A	GMP	C00144	63.9137	52.2395	38.7941	49.7838	33.1769	69.1465	36.1167	30.9283	31.1465	51.6491	12.5702	50.7024	18.0024	32.7305	2.93454	0.633709	0.11426		0.981671	0.94446		1.54909	0.22369
A	3-Hydroxybutyric acid	C01089,C03197	82.5785	60.1686	51	76.9702	57.3622	76.3772	44.0082	38.2441	40.1814	64.5823	16.2453	70.2365	11.1534	40.8113	2.93321	0.631926	0.1225		1.08755	0.64844		1.72101	0.037404	*
A	Isocitric acid	C00311	129.876	117.25	28.5616	147.302	25.6339	134.259	43.2488	101.677	25.6813	91.8959	55.2112	102.399	66.7993	56.8688	39.7863	0.61884	0.42772		1.11429	0.84434		1.80061	0.37971
A	UMP	C00105	73.8792	108.376	86.9029	106.365	65.8314	126.785	56.5958	46.5687	48.4712	89.7194	17.42	99.6604	31.0249	50.5453	5.32559	0.563371	0.049812	*	1.1108	0.66013		1.97171	0.10726
A	Phosphoenolpyruvic acid	C00074	98.7102	63.2183	43.105	70.9348	47.8749	118.687	25.9418	49.4274	19.9691	68.3445	28.1548	79.1655	36.1164	31.7795	15.5726	0.46499	0.14016		1.15833	0.70448		2.49109	0.13751
C	Spermidine	C00315	41.1721	71.9899	72.3577	39.4213	31.3003	57.1092	24.3808	26.6212	23.1298	61.8399	17.8998	42.6103	13.1966	24.7106	1.76891	0.39959	0.068129		0.689042	0.2146		1.72437	0.14091
A	3-Phosphoglyceric acid	C00197	273.783	165.058	102.604	218.792	97.6121	309.432	69.7643	91.3074	43.6645	180.482	86.6253	208.612	106.276	68.2454	23.8578	0.378129	0.14605		1.15586	0.74096		3.05679	0.14359
A	2-Phosphoglyceric acid	C00631	40.6384	32.4854	18.5456	36.2567	19.3924	49.8554	8.27305	14.7	8.10405	30.5565	11.172	35.1682	15.2607	10.359	3.76034	0.339013	0.076183		1.15092	0.69636		3.39493	0.098795
C	Putrescine	C00134	27.1802	68.6721	72.4974	42.9196	21.7956	89.3283	21.1443	14.7594	14.178	56.1166	25.1325	51.3478	34.5462	16.6939	3.86513	0.297486	0.10973		0.91502	0.85696		3.07584	0.22331
A	Pyruvic acid	C00022	N.D.	N.D.	N.D.	441.045	N.D.	N.D.	N.D.	N.D.	N.D.	N.D.	N.A.	441.045	N.A.	N.D.	N.A.	N.A.	N.A.		1<	N.A.		1<	N.A.
A	Glyoxylic acid	C00048	N.D.	N.D.	N.D.	N.D.	N.D.	N.D.	N.D.	N.D.	N.D.	N.D.	N.A.	N.D.	N.A.	N.D.	N.A.	N.A.	N.A.		N.A.	N.A.		N.A.	N.A.
A	Glycolic acid	C00160	N.D.	N.D.	N.D.	N.D.	N.D.	N.D.	N.D.	N.D.	N.D.	N.D.	N.A.	N.D.	N.A.	N.D.	N.A.	N.A.	N.A.		N.A.	N.A.		N.A.	N.A.
A	2-Hydroxybutyric acid	C05984	N.D.	N.D.	N.D.	N.D.	N.D.	N.D.	N.D.	N.D.	N.D.	N.D.	N.A.	N.D.	N.A.	N.D.	N.A.	N.A.	N.A.		N.A.	N.A.		N.A.	N.A.
A	Glyceraldehyde 3-phosphate	C00118,C00661	N.D.	N.D.	N.D.	N.D.	N.D.	N.D.	N.D.	N.D.	N.D.	N.D.	N.A.	N.D.	N.A.	N.D.	N.A.	N.A.	N.A.		N.A.	N.A.		N.A.	N.A.
A	Erythrose 4-phosphate	C00279,C03604	N.D.	N.D.	N.D.	N.D.	N.D.	N.D.	N.D.	N.D.	N.D.	N.D.	N.A.	N.D.	N.A.	N.D.	N.A.	N.A.	N.A.		N.A.	N.A.		N.A.	N.A.
A	6-Phosphogluconic acid	C00345	N.D.	N.D.	N.D.	N.D.	N.D.	N.D.	N.D.	N.D.	N.D.	N.D.	N.A.	N.D.	N.A.	N.D.	N.A.	N.A.	N.A.		N.A.	N.A.		N.A.	N.A.
A	dTMP	C00364	N.D.	N.D.	N.D.	N.D.	N.D.	N.D.	N.D.	N.D.	N.D.	N.D.	N.A.	N.D.	N.A.	N.D.	N.A.	N.A.	N.A.		N.A.	N.A.		N.A.	N.A.
A	cGMP	C00942	N.D.	N.D.	N.D.	N.D.	N.D.	N.D.	N.D.	N.D.	N.D.	N.D.	N.A.	N.D.	N.A.	N.D.	N.A.	N.A.	N.A.		N.A.	N.A.		N.A.	N.A.
A	Acetyl CoA_divalent	C00024	N.D.	N.D.	N.D.	N.D.	N.D.	N.D.	N.D.	N.D.	N.D.	N.D.	N.A.	N.D.	N.A.	N.D.	N.A.	N.A.	N.A.		N.A.	N.A.		N.A.	N.A.
A	Malonyl CoA_divalent	C00083	N.D.	N.D.	N.D.	N.D.	N.D.	N.D.	N.D.	N.D.	N.D.	N.D.	N.A.	N.D.	N.A.	N.D.	N.A.	N.A.	N.A.		N.A.	N.A.		N.A.	N.A.
C	Cytosine	C00380	N.D.	N.D.	N.D.	N.D.	N.D.	N.D.	N.D.	N.D.	N.D.	N.D.	N.A.	N.D.	N.A.	N.D.	N.A.	N.A.	N.A.		N.A.	N.A.		N.A.	N.A.
C	Uracil	C00106	N.D.	N.D.	N.D.	N.D.	N.D.	N.D.	N.D.	N.D.	N.D.	N.D.	N.A.	N.D.	N.A.	N.D.	N.A.	N.A.	N.A.		N.A.	N.A.		N.A.	N.A.
C	Betaine aldehyde_+H2O	C00576	N.D.	N.D.	N.D.	N.D.	N.D.	N.D.	N.D.	N.D.	N.D.	N.D.	N.A.	N.D.	N.A.	N.D.	N.A.	N.A.	N.A.		N.A.	N.A.		N.A.	N.A.
C	Thymine	C00178	N.D.	N.D.	N.D.	N.D.	N.D.	N.D.	N.D.	N.D.	N.D.	N.D.	N.A.	N.D.	N.A.	N.D.	N.A.	N.A.	N.A.		N.A.	N.A.		N.A.	N.A.
C	Hypoxanthine	C00262	N.D.	N.D.	N.D.	N.D.	N.D.	N.D.	N.D.	N.D.	N.D.	N.D.	N.A.	N.D.	N.A.	N.D.	N.A.	N.A.	N.A.		N.A.	N.A.		N.A.	N.A.
C	Anthranilic acid	C00108	N.D.	N.D.	N.D.	N.D.	N.D.	N.D.	N.D.	N.D.	N.D.	N.D.	N.A.	N.D.	N.A.	N.D.	N.A.	N.A.	N.A.		N.A.	N.A.		N.A.	N.A.
C	Guanine	C00242	N.D.	N.D.	N.D.	N.D.	N.D.	N.D.	N.D.	N.D.	N.D.	N.D.	N.A.	N.D.	N.A.	N.D.	N.A.	N.A.	N.A.		N.A.	N.A.		N.A.	N.A.
C	Thymidine	C00214	N.D.	N.D.	N.D.	N.D.	N.D.	N.D.	N.D.	N.D.	N.D.	N.D.	N.A.	N.D.	N.A.	N.D.	N.A.	N.A.	N.A.		N.A.	N.A.		N.A.	N.A.
C	Cytidine	C00475	N.D.	N.D.	N.D.	N.D.	N.D.	N.D.	N.D.	N.D.	N.D.	N.D.	N.A.	N.D.	N.A.	N.D.	N.A.	N.A.	N.A.		N.A.	N.A.		N.A.	N.A.
C	Uridine	C00299	N.D.	N.D.	N.D.	N.D.	N.D.	N.D.	N.D.	N.D.	N.D.	N.D.	N.A.	N.D.	N.A.	N.D.	N.A.	N.A.	N.A.		N.A.	N.A.		N.A.	N.A.
C	Inosine	C00294	N.D.	N.D.	N.D.	N.D.	N.D.	N.D.	N.D.	N.D.	N.D.	N.D.	N.A.	N.D.	N.A.	N.D.	N.A.	N.A.	N.A.		N.A.	N.A.		N.A.	N.A.
C	Guanosine	C00387	N.D.	N.D.	N.D.	N.D.	N.D.	N.D.	N.D.	N.D.	N.D.	N.D.	N.A.	N.D.	N.A.	N.D.	N.A.	N.A.	N.A.		N.A.	N.A.		N.A.	N.A.
[Assay] C: cation mode in CE-TOFMS, A: anion mode in CE-TOFMS, P: positive mode in LC-TOFMS, N: negative mode in LC-TOFMS
[Ratio ¶] The ratio was calculated by dividing the two means for each group.
[p-value ||] p-value was calculated in t-test of Welch. *<0.05, **<0.01, ***<0.001
N.D.: Not Detected.
N.A.: Not Available.
