# Supplementary material for: Comprehensive Metabolomic Analysis of IDH1R132H Clinical Glioma Samples Reveals Suppression of β-oxidation Due to Carnitine Deficiency
Source: Sci Rep. 2019 Jul 5;9:9787. doi: 10.1038/s41598-019-46217-5 (PMC6611790; doi:10.1038/s41598-019-46217-5)
Supplement: Supplementary file 3 — Supplementary Dataset 2 [file 41598_2019_46217_MOESM3_ESM.xlsx]

## Sheet: PCA
Principal Components Analysis for 151 biochemicals in glioma tissues.
WHO grade	tumor	IDH1 state	labels
GradeⅡ	Oligodendroglioma	R132H	Pt1
GradeⅡ	Oligodendroglioma	R132H	Pt2
GradeⅢ	Anaplastic Astrocytoma	R132H	Pt3
GradeⅢ	Anaplastic Astrocytoma	R132H	Pt4
GradeⅢ	Anaplastic Oligodendroglioma	R132H	Pt5
GradeⅡ	Diffuse Astrocytoma	normal	Pt6
GradeⅢ	Anaplastic Astrocytoma	normal	Pt7
GradeⅢ	Anaplastic Astrocytoma	normal	Pt8
GradeⅣ	Glioblastoma	normal	Pt9
GradeⅣ	Glioblastoma	normal	Pt10
Principal Components	Proportion of variance	Pt1	Pt2	Pt3	Pt4	Pt5	Pt6	Pt7	Pt8	Pt9	Pt10
PC1	0.3643	-7.42336	-5.36022	-5.85533	-7.19198	-5.61747	4.49881	7.16791	-1.20817	10.8722	10.1177
PC2	0.1623	1.78092	0.864263	0.771185	7.26046	-7.57758	-5.85401	5.13602	-3.72413	4.57814	-3.23527
PC3	0.1135	-0.428635	-2.08321	-3.06066	3.55605	-1.30789	3.00008	6.46838	0.472814	-8.46122	1.8443
PC4	0.09397	0.111333	-0.114772	-5.99499	6.33855	0.603747	0.56063	-5.84188	-0.758129	1.28321	3.8123
PC5	0.08357	-0.133194	-1.35718	6.63024	0.658806	-2.8255	0.609863	-2.69209	-4.12085	-2.22654	5.45644
PC6	0.06964	-0.470953	1.71679	-0.893688	-1.11447	3.48937	-7.26985	1.94563	-0.484651	-1.2553	4.33713
PC7	0.05004	-3.50862	-2.00199	1.13993	2.15287	4.7422	0.899246	1.29824	-4.02603	1.12051	-1.81636
PC8	0.03687	-3.65205	-2.13735	1.88969	1.9277	-0.527204	-1.56949	-0.674863	4.65957	0.103142	-0.0191382
PC9	0.02577	3.36521	-4.63319	0.0266508	-0.159354	0.96899	-0.841751	0.139555	0.400949	0.602839	0.130099

## Sheet: normalized_data
Normalized dataset
§Standardized Relative Area: The value was calculated from the relative area of detected peak.
*PCA was performed using standardized relative area values for 151 compounds, which belong to a major class of HMDB.
ID	Compound name	Class in HMDB	KEGG ID	m/z	MT RT	Standardized Relative Area
						Pt1	Pt2	Pt3	Pt4	Pt5	Pt6	Pt7	Pt8	Pt9	Pt10
1	Dihydrotachysterol		C06957	399.363	15.6224	1.25673	1.12606	-0.60961	-0.60961	1.88448	-0.60961	-0.60961	-0.60961	-0.60961	-0.60961
2	5-Oxo-2-tetrahydrofurancarboxylic acid		No ID	129.019	10.5979	2.54071	0.811457	0.193655	-0.321217	-0.434823	-0.557957	-0.557957	-0.557957	-0.557957	-0.557957
3	trans-Glutaconic acid		C02214	131.033	20.3653	2.23312	0.700939	1.0917	-0.508912	-0.525549	-0.582314	-0.613746	-0.639072	-0.612051	-0.544117
4	Citraconic acid		C02226	129.019	17.5657	2.41765	0.543634	0.871959	-0.547606	-0.547606	-0.547606	-0.547606	-0.547606	-0.547606	-0.547606
5	2-Hydroxyglutaric acid		C02630,C01087,C03196	147.029	17.6249	2.51468	0.486535	0.689314	-0.42198	-0.516881	-0.535789	-0.572279	-0.589355	-0.555727	-0.498521
6	Isobutylamine		C02787	74.0971	6.94723	2.6085	-0.315982	0.390917	-0.210157	-0.905229	-0.905229	0.0631051	-0.466374	-0.179122	-0.0804266
7	Glyceraldehyde 3-phosphate	Sugar metabolism	C00118,C00661	168.992	12.0608	2.84605	-0.316228	-0.316228	-0.316228	-0.316228	-0.316228	-0.316228	-0.316228	-0.316228	-0.316228
8	Crotonic acid		C01771	85.0296	10.5588	2.84605	-0.316228	-0.316228	-0.316228	-0.316228	-0.316228	-0.316228	-0.316228	-0.316228	-0.316228
9	6-Hydroxyhexanoic acid		C06103	131.071	8.86551	2.55592	-0.585563	-0.585563	0.273974	0.116679	-0.585563	-0.585563	-0.585563	0.566803	-0.585563
10	Anandamide		C11695	348.291	12.9678	2.63325	-0.426723	-0.426723	-0.426723	-0.426723	-0.426723	-0.426723	-0.426723	0.78053	-0.426723
11	Homocarnosine	Nervous system_Tumor	C00884	241.129	6.83628	2.23963	0.560084	-0.605909	0.0540369	-0.765998	-0.685412	-0.398061	-0.635343	1.02777	-0.790795
12	Trigonelline		C01004	138.055	10.1076	1.69185	2.08643	-0.472286	-0.472286	-0.472286	-0.472286	-0.472286	-0.472286	-0.472286	-0.472286
13	Glyceric acid	Hemocyte_Nervous system_Renal disease, Uremic toxin	C00258	105.02	10.7229	1.70057	1.5622	-0.146974	0.851028	-0.538293	-0.38356	-0.918563	-0.882508	-0.832451	-0.411455
14	3-Hydroxy-3-methylglutaric acid		C03761	161.045	16.2275	1.20832	1.60597	-0.255979	0.727019	-1.1357	0.447287	0.186708	-1.1357	-0.512235	-1.1357
15	γ-Glu-Cys		C00669	251.069	12.1719	-0.178558	1.44469	0.13251	-0.187453	-0.939201	0.344486	0.384829	0.236171	0.939781	-2.17726
16	γ-Glu-2-aminobutyric acid		No ID	233.113	11.7021	0.0877204	0.827316	1.06242	-0.917007	-0.917007	-0.402597	-0.418655	-0.436959	2.03178	-0.917007
17	2-Deoxyglucose 6-phosphate		C06369	243.027	10.4795	0.352511	1.40675	-0.56086	-0.56086	-0.56086	-0.56086	-0.56086	-0.56086	2.16676	-0.56086
18	Glutaric acid		C00489	131.034	17.5499	0.686709	1.74994	-1.22143	0.572126	-0.893924	-1.22143	0.00405369	-0.717549	0.134307	0.907197
19	3-Phosphoglyceric acid	Sugar metabolism	C00197	184.986	20.8919	1.02392	0.279032	-1.08027	1.51401	-1.08027	-1.08027	0.420676	0.268168	-1.08027	0.815287
20	Carbamazepine		C06868	238.108	8.10786	1.875	-0.646646	-0.448415	0.975388	-0.654701	-0.571813	-0.624766	-0.645181	-0.648482	1.38962
21	N-Acetyl-β-alanine		C01073	130.05	9.11788	1.21403	-0.327697	-1.08864	1.37357	-1.36132	0.680055	-0.280597	-1.19019	0.324563	0.656216
22	Lumichrome		C01727	243.09	6.92718	1.62717	-0.193636	-1.47659	0.383892	-1.47659	-0.108262	0.69699	-0.283738	-0.249326	1.08009
23	20-Hydroxyecdysone		C02633	481.318	7.00123	0.560524	-0.805962	-0.805962	0.247393	-0.805962	0.161941	0.951671	-0.805962	-0.805962	2.10828
24	5-Oxoproline	Nervous system	C01879	128.035	9.77188	-0.328934	-0.639544	-0.379267	0.904748	-1.02437	-0.441573	0.158497	-1.19906	0.993396	1.95611
25	1-Methyl-4-imidazoleacetic acid	Imidazole compounds_Methylated compounds_ Transmethyration	C05828	141.065	8.06675	0.558954	-0.12005	-0.969909	1.82486	-0.969909	-0.969909	0.0382802	-0.969909	0.379968	1.19762
26	Benalaxyl		C10929	326.179	10.8673	-0.844234	0.375298	-0.844234	2.03386	-0.844234	0.571183	-0.844234	-0.844234	0.443154	0.797677
27	Glycerol 3-phosphate	Sugar metabolism	C00093	171.006	12.5878	-0.701136	0.63039	-1.25908	1.44343	-1.21009	0.100059	0.981872	-0.688811	1.15231	-0.448941
28	Homovanillic acid	Nervous system	C05582	181.05	8.48998	0.553588	1.42683	-0.912624	1.28225	-0.912624	-0.912624	0.692204	-0.912624	0.608248	-0.912624
29	N-Acetylglucosamine 6-phosphate	Sugar metabolism	C00357	300.047	9.41846	0.422587	-0.672112	-0.404668	1.08201	-1.23425	-0.572673	1.29502	-0.874096	1.54766	-0.589484
30	Ribose 5-phosphate		C00117	229.011	10.9706	0.741604	-1.60997	-0.0707981	1.38123	-1.169	0.341153	0.676031	-1.22228	0.662175	0.269847
31	6-Phosphogluconic acid		C00345	275.017	15.3315	-0.45508	-0.942157	-0.942157	1.57338	-0.58873	-0.229516	1.45153	-0.942157	1.07154	0.00335758
32	Sedoheptulose 7-phosphate		C05382	289.032	9.90779	-0.449749	-0.892494	-0.293297	1.04851	-0.473007	-0.381113	2.3574	-0.810589	0.283924	-0.389589
33	Isocitric acid		C00311	191.019	31.1136	-0.474236	-0.474236	-0.474236	1.94178	-0.474236	-0.474236	1.85211	-0.474236	-0.474236	-0.474236
34	CoA_divalent	Cholesterol_Lipid, Fatty Acid metabolism	C00010	382.549	11.0054	0.47557	-0.579769	-0.579769	1.82777	-0.579769	-0.579769	1.75505	-0.579769	-0.579769	-0.579769
35	Cystathionine		C00542,C02291	223.074	9.59923	-0.396052	-0.265077	0.398731	1.9237	-0.738305	-0.705692	1.64531	-0.682621	-0.612269	-0.567719
36	Fructose 6-phosphate	Sugar metabolism	C05345,C00085	259.022	10.2653	-0.580307	-0.736946	-0.372473	2.23584	-0.601686	-0.456074	1.34208	-0.627323	0.212353	-0.415465
37	Glucose 6-phosphate	Sugar metabolism	C00668,C01172,C00092	259.021	10.1458	-0.572571	-0.618136	-0.405505	2.33672	-0.589088	-0.496147	1.20938	-0.572707	0.199705	-0.491649
38	3-Indolebutyric acid		C11284	202.088	8.10674	-0.438464	-0.438464	-0.438464	2.56317	-0.438464	-0.438464	0.944536	-0.438464	-0.438464	-0.438464
39	Fructose 1,6-diphosphate	Sugar metabolism	C00354	338.988	15.214	-0.141774	-0.62058	-0.383274	2.66169	-0.58389	-0.350853	0.596168	-0.412155	-0.584077	-0.181251
40	Glucose 1-phosphate	Sugar metabolism	C00103	259.022	10.4377	-0.415918	-0.570392	-0.570392	2.72572	-0.570392	-0.340346	0.291394	-0.450246	-0.130302	0.0308667
41	Dihydroxyacetone phosphate	Lipid, Fatty Acid metabolism_Sugar metabolism	C00111	168.99	13.1698	0.14667	-0.647796	-0.00820511	2.64785	-0.697028	-0.41416	0.213251	-0.753229	-0.525393	0.0380429
42	Ribulose 5-phosphate		C00199,C01101	229.011	11.3894	-0.0462683	-0.767174	0.01018	2.61289	-0.778666	-0.283846	0.358561	-0.74471	0.0904484	-0.451415
43	Adenine	Purine bases_Salvage pathway	C00147	136.061	7.51198	-0.591627	-0.626299	0.0964795	2.72006	-0.765476	-0.205422	0.0376787	-0.297436	-0.00514953	-0.362809
44	Xanthosine	Purine bases	C01762	283.067	7.81457	-0.316228	-0.316228	-0.316228	2.84605	-0.316228	-0.316228	-0.316228	-0.316228	-0.316228	-0.316228
45	Solanidine		C06543	398.345	7.53716	-0.316228	-0.316228	-0.316228	2.84605	-0.316228	-0.316228	-0.316228	-0.316228	-0.316228	-0.316228
46	Acetyl CoA_divalent	Cholesterol_Lipid, Fatty Acid metabolism_N-Acetylated compounds	C00024	403.554	10.6452	-0.316228	-0.316228	-0.316228	2.84605	-0.316228	-0.316228	-0.316228	-0.316228	-0.316228	-0.316228
47	Isethionic acid		C05123	124.991	12.0573	0.565674	-0.1852	-0.166208	2.6769	-0.474833	-0.592405	-0.320952	-0.394723	-0.515851	-0.592405
48	Carboxymethyllysine		No ID	205.118	8.98148	0.463271	0.0710002	-0.961269	2.60349	-0.388541	-0.134664	-0.0852591	-0.750967	-0.363604	-0.453456
49	Threonic acid		C01620	135.03	9.50892	0.600133	-0.195755	-0.667811	2.57892	-0.355528	0.170712	-0.753826	-0.143842	-0.610723	-0.622282
50	Aloe-emodin		C10294	271.063	9.01919	-0.44417	-0.44417	-0.44417	2.52117	-0.44417	1.03219	-0.44417	-0.44417	-0.44417	-0.44417
51	Muscimol		C08311	115.051	7.43627	1.72014	-0.598903	-0.598903	1.72316	-0.598903	-0.598903	-0.598903	-0.598903	0.749017	-0.598903
52	Creatinine	Protein metabolism_Renal disease, Uremic toxin	C00791	114.066	7.20135	1.3023	-0.15145	-0.149965	2.26217	-0.777936	-0.726195	-0.468414	-0.801096	-0.362423	-0.12699
53	FA(20:3)		No ID	305.249	14.2161	1.07803	-0.0348788	0.331351	2.11686	-1.06114	-0.331841	0.207209	-1.06504	-0.797603	-0.44295
54	Arachidonic acid		C00219	303.235	13.7645	1.56095	-0.929272	0.844942	1.42153	-1.38615	-0.435359	-0.110991	-0.329494	-0.833359	0.197206
55	Inosine	Purine bases	C00294	269.087	17.7299	0.786974	-0.374813	1.51966	1.20023	-1.56634	-0.618492	0.358851	-1.20487	0.134769	-0.235972
56	Xanthine	Purine bases	C00385	151.025	8.51837	0.371029	-0.366521	1.05935	1.63298	-1.07746	-1.25703	0.869477	-0.978136	0.349178	-0.60287
57	Creatine	Cell function	C00300	133.079	8.59262	0.0821664	0.365219	0.556959	1.36866	-1.82423	-0.66949	1.49488	-0.61183	-0.401331	-0.360997
58	1,3-Diaminopropane	Polyamines	C00986	75.0909	4.43468	-0.736352	0.797978	1.297	1.76542	-0.736352	-0.736352	0.557716	-0.736352	-0.736352	-0.736352
59	FA(12:0)		No ID	199.172	12.6082	-0.743349	-0.886257	1.89975	1.24877	-0.362026	-0.860961	0.91258	-0.784607	-0.00832296	-0.415579
60	1-Methyladenosine	Methylated compounds_Purine bases_Transmethyration_Tumor	C02494	282.119	9.62876	0.512975	-1.04231	1.50227	0.0280998	-2.16963	0.316031	0.280299	0.705771	-0.0727762	-0.0607309
61	Thiaproline		No ID	134.027	13.1715	-1.11101	0.587483	1.78856	0.0826204	-1.56035	0.570107	0.854925	-0.759934	-0.0773943	-0.375009
62	Choline	Lipid, Fatty Acid metabolism_Transmethyration	C00114	104.107	6.7859	-1.10684	0.0461437	1.75451	-1.01557	-0.463385	0.157032	0.253567	-1.16965	0.139996	1.40419
63	Hexanoic acid	Lipid, Fatty Acid metabolism	C01585	115.076	9.16267	-0.622816	-0.283214	1.79378	-0.344056	-0.05111	0.433115	-0.130967	-1.84472	-0.194127	1.24411
64	N,N-Diethyl-m-toluamide		C10935	192.14	8.80353	-0.438384	-0.557505	2.12083	0.37141	-0.737107	-0.488617	-0.444398	-0.737107	-0.525222	1.4361
65	Allantoin		C01551	159.055	19.6513	-0.521571	-0.521571	2.45811	0.182953	-0.521571	-0.521571	-0.521571	-0.521571	-0.521571	1.00993
66	1-Piperoylpiperidine		C03882	286.145	9.97301	-0.546647	-0.546647	2.62429	0.685333	-0.546647	-0.151987	-0.546647	-0.346674	-0.0777222	-0.546647
67	8-Hydroxy-2'-deoxyguanosine	DNA damage_Purine bases	No ID	284.098	19.6962	-0.623889	0.206394	2.45532	0.605748	-0.623889	-0.623889	-0.623889	-0.623889	0.475872	-0.623889
68	4-Guanidinobutyric acid	Guanidino compounds	C01035	146.092	8.09125	0.593693	0.121549	2.17387	0.905759	-0.947328	-0.538628	-0.947328	-0.947328	-0.111123	-0.303135
69	N-Acetylaspartic acid	N-Acetylated compounds_Nervous system	C01042	174.04	15.2119	0.30128	0.437776	2.26113	0.696941	-1.05087	-0.793479	-0.585973	0.0155983	-0.310064	-0.972341
70	GABA	Nervous system_Sugar metabolism	C00334	104.07	7.56924	0.0317542	0.865545	2.37518	-0.517382	-0.544552	-0.752388	-0.820298	0.39971	-0.287396	-0.750176
71	FA(14:3)		No ID	221.158	11.9662	-0.366282	-0.0114281	2.63441	-0.66797	-0.66797	0.528023	-0.0300373	-0.66797	-0.488282	-0.262496
72	Cholic acid	Bile acids__Lipid, Fatty Acid metabolism_Liver disease	C00695	407.28	10.5335	-0.323152	-0.653877	2.24374	-0.653877	-0.653877	1.40496	-0.209472	-0.653877	-0.313215	-0.187353
73	Glycoursodeoxycholic acid		No ID	448.304	9.75015	-0.175678	-0.617611	2.58592	-0.617611	-0.239604	0.749891	-0.617611	-0.357948	-0.0921404	-0.617611
74	Palmitoleic acid		C08362	253.219	13.591	-0.184307	-0.67608	2.47719	-0.130698	0.440603	0.668544	-0.619547	-0.798251	-0.594941	-0.582512
75	Glycocholic acid	Bile acids_Cholesterol	C01921	464.3	9.86375	-0.211938	-0.775592	2.38886	-0.561777	1.15673	-0.238625	-0.775592	-0.421234	-0.274083	-0.286752
76	Cholesterol sulfate		C18043	465.302	16.3959	-0.52775	-0.521791	2.55444	-0.556074	0.913384	-0.431005	-0.270143	-0.567101	-0.406097	-0.187864
77	Linoleyl ethanolamide		No ID	324.291	12.962	-0.317678	-0.542422	2.67234	-0.498979	0.250639	-0.645174	0.0625107	-0.711762	0.172346	-0.441818
78	Dehydroisoandrosterone 3-sulfate		C04555	367.158	11.0368	-0.0194142	-0.557765	2.58513	-0.720822	-0.190044	-0.560742	0.0527126	-0.60884	0.627073	-0.607289
79	Tricosanoic acid		No ID	353.342	16.0792	-0.458226	-0.417318	2.66548	-0.537935	-0.314255	-0.481165	0.269162	-0.396544	0.386566	-0.715765
80	Palmitoylethanolamide		No ID	300.293	13.2881	-0.0475697	-0.201381	2.65557	-0.522574	-0.499875	-0.7647	0.228179	-0.708331	0.272326	-0.411643
81	Ethanolamine		C00189	62.0606	6.30399	-0.656991	0.253292	2.67042	-0.619947	-0.0409466	-0.715045	0.0328024	-0.62316	-0.293829	-0.00659132
82	Diethanolamine		C06772	106.086	7.54163	-0.302529	0.127715	2.79011	-0.529704	-0.477439	-0.368382	-0.471435	-0.142922	-0.424466	-0.200944
83	Daidzein		C10208	253.05	7.86754	0.0693735	-0.410306	2.80305	-0.44024	-0.427476	-0.290617	-0.0902777	-0.351491	-0.378527	-0.48349
84	Taurochenodeoxycholic acid		C05465	498.29	12.0561	0.136893	-0.521719	2.79315	-0.482999	-0.439014	-0.296671	-0.128331	-0.376958	-0.324869	-0.359485
85	Taurocholic acid	Bile acids_Cholesterol	C05122	514.283	11.1969	0.228152	-0.470536	2.77499	-0.451536	-0.50346	-0.305205	-0.100165	-0.323873	-0.442687	-0.40568
86	Tauroursodeoxycholic acid		No ID	498.288	11.0328	0.227703	-0.526525	2.75966	-0.426527	-0.526525	-0.263644	-0.0125383	-0.335773	-0.369308	-0.526525
87	Papaverine		C06533	340.157	5.66364	-0.0815734	-0.526666	2.77607	-0.526666	-0.526666	0.0269692	-0.0272292	-0.253844	-0.333729	-0.526666
88	Abietic acid		C06087	301.219	13.5624	-0.343493	-0.588036	2.8009	-0.557267	-0.317339	0.0181723	-0.328138	-0.169983	-0.329889	-0.184928
89	Campesterol		C01789	383.366	15.8793	-0.455683	-0.455683	2.80537	-0.455683	-0.163403	-0.0150729	-0.129546	-0.455683	-0.455683	-0.218938
90	Sitosterol		C01753	397.384	16.0409	-0.430974	-0.430974	2.79707	-0.430974	0.015755	0.020581	-0.430974	-0.430974	-0.247562	-0.430974
91	α-Tocopherol acetate		No ID	490.426	16.1698	-0.368884	-0.490716	2.8139	-0.435389	-0.230894	-0.423034	-0.272732	-0.253141	-0.378499	0.0393929
92	Cholesterol		C00187	369.355	15.7347	-0.314192	-0.346429	2.84228	-0.357214	-0.269251	-0.356022	-0.19395	-0.356364	-0.344037	-0.304817
93	Urocanic acid		C00785	139.05	8.14198	-0.316228	-0.316228	2.84605	-0.316228	-0.316228	-0.316228	-0.316228	-0.316228	-0.316228	-0.316228
94	Scopoletin		C01752	193.048	5.94125	-0.256646	-0.326881	2.83781	-0.426238	-0.218502	-0.271063	-0.215059	-0.33734	-0.359843	-0.426238
95	Taxifolin		C01617	305.064	6.52817	-0.24289	-0.32325	2.83616	-0.400943	-0.203063	-0.256009	-0.207176	-0.400943	-0.400943	-0.400943
96	β-Estradiol		C00951	273.19	9.47826	-0.123208	-0.217275	2.83253	-0.381443	-0.381443	-0.203391	-0.381443	-0.381443	-0.381443	-0.381443
97	Stigmasterol		C05442	395.364	15.8589	-0.0710513	-0.253153	2.82305	-0.377745	-0.273519	-0.475904	-0.174848	-0.347971	-0.475904	-0.372959
98	Gemfibrozil		No ID	249.152	11.9892	-0.198287	-0.389256	2.8203	-0.391162	-0.248334	-0.41899	-0.00652768	-0.455696	-0.398713	-0.313332
99	FA(17:0)		No ID	269.249	14.4149	-0.259796	-0.507331	2.8096	-0.409328	-0.132758	-0.369149	0.0130532	-0.496676	-0.364084	-0.283534
100	FA(15:0)-2		No ID	241.217	13.7053	-0.251384	-0.475488	2.81727	-0.399012	-0.0919403	-0.44428	-0.143862	-0.296024	-0.50679	-0.208495
101	Pentadecanoic acid		No ID	241.218	13.8469	-0.345854	-0.467558	2.82679	-0.450655	-0.294166	-0.20362	-0.165082	-0.435134	-0.320011	-0.14471
102	Heptadecanoic acid		No ID	269.249	14.5435	-0.355119	-0.556035	2.80972	-0.479112	-0.196548	-0.315113	-0.0410623	-0.472555	-0.194818	-0.199363
103	Astaxanthin		C08580	597.396	13.5879	-0.345902	-0.534298	2.80465	-0.482336	-0.0124171	-0.426916	-0.150294	-0.463641	-0.211521	-0.17733
104	Myristic acid		C06424	227.203	13.4559	-0.302527	-0.53772	2.8128	-0.411319	-0.0482256	-0.342188	-0.198201	-0.504095	-0.323035	-0.145486
105	Palmitic acid		C00249	255.234	14.204	-0.117525	-0.661041	2.78424	-0.461327	-0.0529277	-0.229238	-0.090991	-0.596194	-0.291194	-0.2838
106	Stearic acid		C01530	283.266	14.8523	-0.168582	-0.560037	2.80633	-0.345068	-0.364482	-0.342843	-0.00840228	-0.484829	-0.400723	-0.131369
107	16-Epiestriol		No ID	306.208	8.91292	-0.270984	-0.39192	2.82049	-0.364494	-0.442123	-0.381838	-0.0499356	-0.402198	-0.409801	-0.107193
108	Phenylacetaldehyde		C00601	121.067	5.9806	-0.280056	-0.411232	2.8203	-0.340382	-0.424946	-0.393573	-0.0167682	-0.437124	-0.363983	-0.152239
109	Dehydroisoandrosterone		C01227	306.243	10.9514	-0.333325	-0.430235	2.79982	-0.214609	-0.402095	-0.422879	0.13238	-0.499918	-0.394753	-0.23439
110	FA(15:0)-1		No ID	241.218	13.5734	-0.314184	-0.341145	2.80797	-0.408608	-0.365267	-0.418436	0.128828	-0.347802	-0.44936	-0.291994
111	Ricinoleic acid		C08365	297.244	12.3842	-0.269745	-0.356003	2.79832	-0.413926	-0.346277	-0.269355	0.137378	-0.375127	-0.317066	-0.588201
112	FA(24:0)		No ID	367.359	16.2761	-0.498836	-0.55457	2.67043	-0.502469	-0.400441	-0.647402	0.552795	-0.371638	-0.0688928	-0.178976
113	FA(22:0)		No ID	339.327	15.8725	-0.459611	-0.58466	2.73153	-0.527462	-0.266191	-0.48854	0.372419	-0.455389	-0.159869	-0.162223
114	Cycloartenol		C01902	409.382	15.9714	-0.321726	-0.381701	2.7364	-0.514801	-0.0978973	-0.343026	0.367522	-0.580228	-0.544561	-0.319978
115	Flavanone		C10043	225.095	10.2469	-0.235797	-0.676142	2.7037	-0.322066	-0.353621	-0.485188	0.315584	-0.555943	-0.533014	0.14249
116	Erucic acid		C08316	337.311	15.4008	-0.423433	-0.608475	2.75699	0.0158594	-0.344391	-0.512274	-0.222054	-0.623718	-0.139953	0.101452
117	2-Hydroxytetradecanoic acid		C13790	243.198	12.6127	-0.366352	-0.616163	2.72482	0.107219	-0.379655	-0.616163	-0.0825626	-0.458786	-0.516803	0.204445
118	7-Dehydrocholesterol		C01164	367.34	15.4914	-0.319738	-0.458335	2.63553	-0.479875	-0.390362	-0.530992	-0.079706	-0.520689	-0.556084	0.700249
119	1-Methyl-2-pyrrolidone		C11118	100.075	19.5929	-0.675432	-0.700615	2.59587	-0.718292	0.125287	-0.102265	0.332248	-0.124286	-0.801081	0.0685611
120	FA(26:0)		No ID	395.387	16.6785	-0.35995	-0.340601	2.65606	-0.628119	-0.153213	-0.628119	0.56275	-0.0664334	-0.414254	-0.628119
121	FA(25:0)		No ID	381.373	16.4708	-0.731244	-0.316418	2.55937	-0.448764	0.142485	-0.731244	0.642343	-0.0569378	-0.328346	-0.731244
122	2-Amino-2-(hydroxymethyl)-1,3-propanediol		C07182	122.081	8.14312	-0.506218	-0.506218	2.39852	-0.506218	-0.0590723	-0.506218	1.20408	-0.506218	-0.506218	-0.506218
123	Stearoyl ethanolamide		No ID	328.325	14.0291	-0.283927	-0.604422	2.47956	-0.664074	-0.479351	-0.665138	0.910161	-0.679161	-0.0449973	0.0313483
124	Melamine		C08737	127.073	7.50558	-0.365195	-0.00969162	2.59253	-0.328182	-0.616459	-0.616459	0.707376	-0.616459	-0.131002	-0.616459
125	Guanosine	Purine bases	C00387	284.098	11.9192	0.361246	-0.196704	2.52284	-0.727862	-1.28806	-0.277258	0.0440453	-0.257316	0.15019	-0.331117
126	Riboflavin	Hemocyte_Lipid, Fatty Acid metabolism_Protein metabolism_Sugar metabolism	C00255	377.145	5.62888	0.947443	-0.560646	2.29495	-0.0566381	-0.699395	-0.857763	-0.730138	-0.585722	0.5634	-0.315489
127	FA(22:3)		No ID	333.28	14.6919	1.00268	-0.733657	2.06692	0.303699	-0.636972	-0.143541	-0.566523	-1.22288	0.615839	-0.685566
128	FA(22:5)		No ID	329.248	14.0633	1.30819	-1.23939	1.92687	0.429046	-0.256275	-0.213069	0.00243347	-1.20975	-0.348886	-0.399181
129	Ethyl arachidonate		No ID	350.308	14.2755	1.42157	-0.885015	1.93115	0.178646	0.276221	-0.204892	-0.903615	-0.942753	-0.0954551	-0.775853
130	FA(22:4)		No ID	331.264	14.2743	1.54628	-0.949139	1.75033	-0.0810147	0.45509	0.0216598	-0.850193	-1.01272	-0.0564561	-0.823846
131	Oleic acid		C00712	281.25	14.3062	-0.161824	-1.24805	1.26352	-0.160651	1.66328	0.635992	-0.921479	-1.0181	0.580231	-0.63293
132	Glycochenodeoxycholic acid		C05466	448.306	10.6669	-0.688095	-1.05769	1.03401	-1.05769	0.260383	0.921287	-0.488974	-0.693308	1.88929	-0.119216
133	cis-11-Eicosenoic acid		C16526	309.28	14.8919	-0.377557	-1.0273	1.13246	-0.52656	0.294413	-0.0907419	-0.745349	-0.949381	2.16199	0.128029
134	cis-4,7,10,13,16,19-Docosahexaenoic acid		C06429	327.234	13.6701	1.15255	-1.4657	1.15932	-0.32952	-0.543664	0.418257	-0.727092	-0.974823	1.44981	-0.13914
135	cis-11,14-Eicosadienoic acid		C16525	307.265	14.4819	0.280633	-0.914934	0.564381	1.1254	-0.455573	1.09482	-1.1737	-1.39675	1.26882	-0.393087
136	Phosphoenolpyruvic acid	Sugar metabolism	C00074	166.973	22.4944	0.863642	-0.604883	-0.604883	1.60566	-0.604883	1.76488	-0.604883	-0.604883	-0.604883	-0.604883
137	FA(19:2)		No ID	293.247	14.178	0.451662	-0.140631	-1.00228	1.36979	0.368915	1.62232	-1.00228	-1.00228	0.337066	-1.00228
138	FA(17:2)		No ID	265.219	13.567	-0.750841	1.1463	-0.750841	0.568476	1.18603	1.60424	-0.750841	-0.750841	-0.750841	-0.750841
139	Mucic acid		C00879,C01807	209.029	14.7092	-0.268769	-0.0845437	-0.86035	-0.250767	0.126146	2.08768	-0.86035	1.43198	-0.460679	-0.86035
140	N-Acetylhistidine		C02997	198.087	9.51959	0.682044	-1.30442	0.791117	-1.01484	-0.232279	1.7384	0.334904	0.719086	-0.815941	-0.898078
141	Taurine	Cardiac disease_Cell function_Cholesterol_Insulin_Lipid, Fatty Acid metabolism_Nervous system_Neuropsychiatric disorder_Osmolytes_Renal disease, Uremic toxin_Vascular	C00245	126.022	19.6816	-0.779748	-0.79532	0.714169	-1.4582	0.691479	0.638543	1.80541	0.389446	-0.380329	-0.825444
142	Spermine	Polyamines	C00750	203.222	4.48389	-1.32177	-1.16362	0.126472	-1.34354	1.47028	0.716962	1.13231	0.159241	-0.0746881	0.298355
143	Stachydrine	Osmolytes_Renal disease, Uremic toxin_Transmethyration	C10172	144.101	11.0528	-1.14633	0.254849	0.692975	-1.05049	1.57126	-1.13741	0.894569	-0.792869	0.900444	-0.18699
144	Betaine aldehyde_+H2O		C00576	120.101	7.35968	-0.588095	-0.397577	1.02444	-0.218425	2.08166	-0.573296	0.880683	-0.972468	-0.972468	-0.264449
145	Linolenic acid		C06427	277.218	13.3999	-0.461015	-0.628229	0.792281	-0.646026	2.58755	-0.11135	-0.340259	-0.534468	-0.225112	-0.433371
146	Linoleic acid		C01595	279.234	13.8305	-0.541155	-0.649951	0.634028	-0.560627	2.58615	-0.288811	-0.425211	-0.596388	0.273016	-0.431053
147	15(S)-HETE		C04742	319.228	12.2471	-0.419374	-0.372711	0.0899044	-0.407802	2.80871	-0.494515	-0.228154	-0.273082	-0.30845	-0.394528
148	Betonicine		C08269	160.097	12.2161	-0.316228	-0.316228	-0.316228	-0.316228	2.84605	-0.316228	-0.316228	-0.316228	-0.316228	-0.316228
149	Acetoacetic acid	Cholesterol_Ketosis_Lipid, Fatty Acid metabolism	C00164	101.025	11.3129	-0.316228	-0.316228	-0.316228	-0.316228	2.84605	-0.316228	-0.316228	-0.316228	-0.316228	-0.316228
150	γ-Tocopherol		C02483	417.373	14.5294	-0.694525	-0.694525	-0.694525	-0.694525	2.4119	-0.189338	-0.694525	0.0465784	0.667699	0.535784
151	FA(14:1)-1		No ID	225.187	12.8239	-0.445879	-0.445879	-0.445879	-0.445879	2.50728	-0.445879	-0.445879	-0.445879	1.05975	-0.445879
152	Gluconic acid		C00257	195.05	8.34946	-0.942888	-1.13044	0.00245685	0.339497	1.89389	-0.643904	-0.138797	-0.162156	1.47854	-0.696204
153	N-Acetylglucosamine	Sugar metabolism	C00140	222.097	19.733	-0.958317	0.264772	-0.958317	-0.110384	2.07724	0.476927	-0.958317	0.376155	0.748554	-0.958317
154	Ergothioneine	Anti-oxidant_Oxidative stress	C05570	230.095	16.0516	-0.730175	-0.601526	-0.662425	-0.491688	2.23362	-0.662796	-0.0292211	1.26851	-0.57053	0.246233
155	IMP	Purine bases_Salvage pathway	C00130	347.039	9.82809	-0.628319	-0.603592	-0.902683	-0.657336	2.44171	0.457462	-0.423313	0.0667661	-0.426724	0.676033
156	Stearidonic acid		C16300	275.205	12.9893	-0.461371	-0.461371	-0.461371	-0.461371	2.33817	1.3528	-0.461371	-0.461371	-0.461371	-0.461371
157	2,3-Diphosphoglyceric acid	Hemocyte	C01159	264.951	19.5678	-0.976137	-0.662706	-0.482213	-0.965002	1.63983	1.58426	0.031787	0.352267	-0.962435	0.440347
158	3-Phenylpropionic acid		C05629	149.058	9.05446	-0.874733	0.638487	-0.874733	-0.874733	0.660641	0.708603	-0.874733	0.465628	-0.874733	1.90031
159	Histamine	Imidazole compounds_Nervous system	C00388	112.086	4.77324	-0.643542	0.718505	-0.643542	0.00931104	0.828624	-0.643542	-0.643542	-0.643542	-0.643542	2.30481
160	Dyphylline	Nervous system	C07819	255.105	19.7808	-0.623509	-0.623509	-0.623509	0.207297	1.13986	0.0879378	-0.623509	-0.623509	-0.623509	2.30596
161	3-Hydroxytetradecanoic acid		No ID	243.197	12.4877	-0.449552	-0.449552	-0.449552	1.12141	-0.449552	-0.449552	-0.449552	-0.449552	-0.449552	2.47501
162	1H-Imidazole-4-propionic acid		No ID	141.066	7.95404	-0.316228	-0.316228	-0.316228	-0.316228	-0.316228	-0.316228	-0.316228	-0.316228	-0.316228	2.84605
163	3-Hydroxykynurenine	Nervous systemNervous system_Oxidative stress	No ID	225.085	9.456	-0.369803	-0.369803	-0.369803	-0.369803	-0.369803	0.15071	-0.369803	-0.369803	-0.369803	2.80771
164	Pyruvic acid	Ketosis_Lipid, Fatty Acid metabolism_Protein metabolism_Sugar metabolism	C00022	87.009	13.4445	-0.251	-1.06353	-1.06353	-0.524285	0.63091	0.7802	0.358565	0.170234	-1.06353	2.02596
165	2-Oxoisovaleric acid	Ketosis	C00141	115.04	10.5316	-0.871085	-0.871085	-0.871085	-0.871085	-0.0693175	1.274	0.960991	0.736287	-0.871085	1.45346
166	UDP-glucose UDP-galactose	Nucleotide sugarsNucleotide sugars_Sugar metabolism	C00029 C00052	565.048	8.85057	-0.56513	-0.852876	-0.871133	-0.854481	-0.874817	1.42747	1.61902	0.411481	-0.317111	0.877577
167	ATP	Purine bases_Sugar metabolismSugar metabolism	C00002	505.988	12.2271	-0.927247	-0.887519	-0.957627	-0.754426	-0.501599	0.598216	1.45539	0.246317	-0.0257451	1.75424
168	GTP	Purine bases	C00044	521.983	11.8824	-0.773315	-0.769687	-0.90639	-0.6005	-0.804696	0.496159	0.994989	0.275461	-0.0713595	2.15934
169	Isovalerylcarnitine		No ID	246.169	9.48552	-0.602793	-0.53017	-0.638819	-0.602005	-0.595698	0.112257	0.92361	-0.187886	-0.367335	2.48884
170	Citric acid	Renal disease, Uremic toxin	C00158	191.019	28.4331	-0.69482	-0.96568	-0.806376	-0.0647229	-0.929381	1.2576	0.814441	-0.474374	-0.0328736	1.89619
171	Ursodeoxycholic acid		C07880	391.286	10.5288	-0.56945	-0.56945	-0.56945	-0.56945	-0.56945	2.06204	-0.56945	-0.56945	0.402151	1.52196
172	Myristoleic acid	Lipid, Fatty Acid metabolism	C08322	225.185	7.63408	-0.97636	-0.24119	-0.97636	-0.97636	-0.0722779	2.13414	-0.299263	0.494205	-0.164237	1.0777
173	CMP		C00055	322.043	9.87543	-0.498454	-0.558163	-0.913152	-0.701232	-0.597909	1.73975	-0.452278	0.210761	-0.0928167	1.86349
174	CDP		C00112	402.009	11.8877	-0.723396	-0.723396	-0.723396	-0.723396	-0.723396	1.85292	-0.0283171	0.341595	-0.218086	1.66887
175	UDP		C00015	402.994	12.0716	-0.771734	-0.843902	-0.936175	-0.75523	-0.792711	1.75829	0.158381	0.284106	0.394225	1.50475
176	UTP	Sugar metabolism	C00075	482.96	13.0821	-0.826844	-0.826844	-0.826844	-0.701238	-0.765315	1.21039	0.613909	0.437068	-0.256635	1.94235
177	4-Methyl-2-oxovaleric acid 3-Methyl-2-oxovaleric acid	Ketosis_Maple syrup urine disease_Nervous system	C00233 C00671,C03465	129.055	9.8443	-0.763465	-0.754926	-0.86786	-0.757835	-0.475046	1.59386	0.303165	0.355662	-0.457319	1.82376
178	CTP		C00063	481.976	12.8446	-0.695875	-0.695875	-0.695875	-0.695875	-0.695875	1.36309	0.255399	0.214149	-0.452133	2.09887
179	N1-Acetylspermine	Polyamines	C02567	245.233	5.56911	-0.853971	-0.853971	-0.853971	-0.853971	0.18019	0.977675	-0.171621	0.0160166	0.169476	2.24414
180	Methionine sulfoxide	Oxidative stress	C02989	166.052	11.3264	-1.2164	-0.528962	-1.2164	-1.2164	0.0917611	0.716948	0.0912061	0.810512	1.07781	1.38993
181	ADP	Purine bases	C00008	426.021	11.3206	-1.03017	-0.763939	-1.31877	-0.878986	-0.236114	1.20272	0.547154	0.102047	0.865187	1.51087
182	Gly-Gly		C02037	133.061	8.16561	-0.679846	-1.12979	-1.12979	-0.776573	-0.0717133	2.15105	0.561385	0.192267	0.503757	0.379259
183	Phosphorylcholine	Liver disease	C00588	184.072	18.5632	-0.827389	-0.76017	-0.734692	-0.912632	-0.863658	1.99541	0.00318856	0.981704	0.714605	0.403633
184	Biotin		C00120	243.082	7.80976	-0.787407	-0.80564	-0.709796	-0.835288	-0.835365	2.11734	-0.0812911	0.424876	0.849518	0.66305
185	Ala-Ala		C00993	161.091	9.02379	-0.720843	-1.03884	0.00792103	-0.794591	-0.647135	2.41528	-0.0949284	-0.0796423	0.321202	0.631577
186	Gly-Leu		No ID	189.123	9.43556	-0.646158	-0.586659	-0.39306	-0.655953	-0.662334	2.67173	0.00801679	-0.0512738	0.0478676	0.267823
187	Tyr-Arg_divalent		No ID	169.594	7.60077	-0.637892	-0.637892	-0.637892	-0.637892	-0.637892	2.57666	0.397438	0.163918	-0.239002	0.290449
188	Phosphocreatine	Protein metabolism_Sugar metabolism	C02305	210.028	12.7346	-0.247852	-0.5777	-0.733587	-0.533612	-0.733587	2.45287	0.392852	-0.401018	-0.456965	0.838597
189	NADP+	Electron carrier	C00006	742.069	9.64599	-0.658516	-0.658516	-0.658516	-0.658516	0.272707	2.66068	-0.31167	-0.0314667	-0.0579244	0.101734
190	Guanine	Purine bases_Salvage pathway	C00242	152.058	8.11242	-0.535025	-0.535025	-0.535025	-0.535025	0.321049	2.43	0.994128	-0.535025	-0.535025	-0.535025
191	Ethanolamine phosphate	Nervous system_Neuropsychiatric disorder	C00346	140.012	8.22687	-0.956231	-0.721398	-0.185509	-1.03123	-0.714363	1.75328	1.4306	0.860838	-0.204881	-0.231101
192	Octanoic acid	Lipid, Fatty Acid metabolism	C06423	143.107	8.56858	-0.928125	-0.394264	1.21038	-1.80228	-0.310646	1.21041	0.220845	-0.498653	0.109583	1.18275
193	Decanoic acid	Lipid, Fatty Acid metabolism	C01571	171.138	8.14372	-0.914013	-0.463794	0.53104	-0.867149	-0.89233	1.65108	0.0175654	-0.0989734	-0.674581	1.71115
194	Pelargonic acid	Lipid, Fatty Acid metabolism	C01601	157.123	8.32807	-0.536011	-0.280209	1.27105	-0.727233	-0.98052	2.01512	0.35475	-0.422726	-1.02611	0.331879
195	Ribulose 1,5-diphosphate		C01182	308.977	16.4279	-0.595264	-0.595264	-0.595264	0.730886	-0.595264	1.51486	1.9211	-0.595264	-0.595264	-0.595264
196	Spermidine	Polyamines	C00315	146.165	4.53919	-0.269738	-1.32196	-0.178192	0.910369	-0.720596	1.22477	1.57675	-1.32855	-0.0928895	0.200049
197	Lauric acid	Lipid, Fatty Acid metabolism	C02679	199.169	7.83674	-1.15474	-0.70473	-0.663236	1.49353	-0.773024	0.771317	1.14525	-0.592843	-0.635226	1.11372
198	5-Aminoimidazole-4-carboxamide ribotide		C04677	337.054	9.72311	-0.593056	-0.593056	-0.593056	1.51558	-0.593056	1.93729	-0.593056	-0.593056	-0.593056	0.698526
199	S-Adenosylhomocysteine	Neuropsychiatric disorder_Transmethyration	C00021	385.128	8.53434	-0.906581	-0.871848	-0.404063	1.44658	-0.73227	1.99664	0.266401	-0.742005	-0.117035	0.0641853
200	Gly-Asp		No ID	191.065	9.57812	-0.986796	-0.582005	-1.86391	0.708812	-0.4469	1.44206	0.65368	-0.261414	0.814745	0.521727
201	GDP	Purine bases	C00035	442.016	11.0801	-0.349532	-0.518236	-1.35139	-0.519984	-1.35139	0.980226	0.212045	0.268624	1.04013	1.58951
202	Gly		C00037	76.0396	8.11971	-0.670266	-0.517968	-0.891062	-0.697909	-0.935108	1.36785	-0.228256	-0.121321	0.817774	1.87626
203	Trp	Essential amino acid	C00078,C00525,C00806	205.096	10.589	-0.878461	-0.218706	-0.76486	-0.916156	-1.12285	0.827276	0.387652	-0.303879	1.27326	1.71673
204	2-Hydroxyvaleric acid		No ID	117.056	9.50566	-0.586395	-0.442741	-0.803835	-0.523255	-1.06534	0.990192	0.339186	-0.862371	1.79455	1.16
205	N-Acetylglutamic acid	N-Acetylated compounds	C00624	188.056	13.7685	-0.815395	0.0634433	0.0355326	-0.464123	-1.61277	1.1439	-0.684556	-0.347122	1.4447	1.23639
206	GMP	Purine bases_Salvage pathway	C00144	362.049	9.40788	-0.639428	-0.0138001	-1.12429	-0.751363	-0.812874	0.955353	-0.565735	0.10139	2.05592	0.794829
207	AMP	Purine bases_Salvage pathway	C00020	346.054	9.5483	-0.328541	-0.184704	-1.24354	-0.850734	-0.265496	0.808651	-0.459844	-0.3529	2.27177	0.605339
208	Pro	Collagen	C00148,C00763,C16435	116.07	10.4136	-0.887285	-0.754305	-0.658473	-0.949926	-0.493749	0.638245	0.0451801	0.247133	2.31118	0.502005
209	Asn		C00152,C01905,C16438	133.06	10.1163	-0.865151	-0.764655	-0.689324	-0.937083	-0.538712	0.448827	0.291868	0.0475144	2.28254	0.724175
210	Tyr		C00082,C01536,C06420	182.08	10.9048	-1.10217	-0.309305	-0.755544	-0.735998	-0.939996	0.502113	0.383788	0.269381	2.24094	0.446795
211	5-Hydroxylysine	Collagen	C16741	163.109	7.06279	-0.796885	-0.796885	-0.796885	-0.796885	-0.796885	1.17044	0.130534	0.315068	2.05998	0.308399
212	Thr	Essential amino acid_Sugar metabolism	C00188,C00820	120.065	10.147	-0.717259	-0.358757	-0.567005	-0.989459	-0.912002	1.18755	0.0404969	-0.27559	2.12589	0.46613
213	Thr-Asp		No ID	235.092	10.0355	-0.750564	-0.753883	-1.09227	-0.642183	-0.525084	1.46672	-0.0888847	-0.331195	1.47336	1.24398
214	UMP		C00105	323.027	10.0809	-0.593158	-0.772746	-1.03686	-0.765389	-0.665619	1.62327	-0.507449	0.286941	1.30864	1.12237
215	UDP-glucuronic acid		C00167	579.026	11.4265	-0.742936	-0.955446	-0.666714	-0.712243	-0.959932	1.35307	-0.285007	0.344321	1.61765	1.00724
216	NAD+	Electron carrier	C00003	662.104	6.66542	-0.840939	-0.699445	-0.840939	-0.820002	-0.545214	1.75114	-0.331121	0.122728	1.60549	0.598305
217	α-Tocopherol		C02477	431.39	15.9146	-0.609078	-0.609078	-0.609078	-0.609078	-0.391625	2.10351	-0.609078	0.11609	1.56067	-0.343257
218	Chenodeoxycholic acid		C02528	391.286	11.421	-0.466596	-0.466596	-0.466596	-0.466596	-0.466596	1.4846	-0.466596	-0.466596	2.24817	-0.466596
219	N-Acetylneuraminic acid	N-Acetylated compounds_Renal disease, Uremic toxin_Sugar metabolism	C00270	308.097	7.34641	-0.654928	-0.739188	-0.502219	-0.405345	-0.701383	1.81735	0.00918883	-0.60421	1.85545	-0.0747173
220	cis-8,11,14-Eicosatrienoic acid		C03242	305.249	14.0513	-0.420857	-0.863171	-0.17019	-0.268756	-0.63083	2.31343	-0.622421	-0.685211	1.15422	0.193781
221	FA(20:5)		No ID	301.218	13.3516	-0.419387	-0.843732	0.186271	-0.732714	0.228797	2.32239	-0.759717	-0.777369	0.944063	-0.148602
222	FA(16:2)		No ID	251.204	13.1434	-0.605529	-0.605529	-0.605529	-0.605529	1.14553	1.13594	-0.605529	-0.605529	1.95723	-0.605529
223	FA(16:3)		No ID	249.185	12.8716	-0.238565	-0.758892	-1.31529	-0.323766	1.27754	0.453741	0.192325	-1.31529	1.67388	0.354307
224	Glycodeoxycholic acid		C05464	448.306	10.9079	0.0698199	-0.888633	-0.888633	-0.888633	0.901244	-0.0231644	0.274674	-0.888633	2.22173	0.110231
225	FA(19:1)		No ID	295.265	14.6074	-0.140362	-0.486993	-1.14257	-0.3083	1.00819	-0.107708	-1.14257	-0.155493	2.21773	0.258086
226	2-Methylserine		C02115	120.065	10.0108	0.110189	0.61012	-0.668451	-0.668451	-0.668451	-0.668451	-0.668451	-0.668451	2.15573	1.13467
227	Succinic acid		C00042	117.019	22.3334	-0.0957171	0.162591	-0.951483	-0.354196	-1.19822	-0.262929	0.513425	-0.700691	2.31142	0.575799
228	Lactic acid	Tumor	C00186,C00256,C01432	89.0244	11.2936	-0.515506	-0.100292	-0.567604	0.652725	-1.2783	-0.0974117	0.394299	-1.20266	2.08044	0.634306
229	Gln	Hemocyte	C00064,C00303,C00819	148.078	10.3291	-0.420357	-0.513181	-0.603687	-0.101715	-1.45586	0.0187207	0.376237	-0.108418	2.3963	0.411954
230	Ascorbic acid	Anti-oxidant_Cholesterol_Collagen_Vascular	C00072	175.024	8.71352	-0.423805	-0.809265	-0.90981	-0.0972868	-1.09865	0.746596	0.350328	-0.473481	2.23241	0.482961
231	FA(22:2)		No ID	335.296	15.0166	-0.209933	-0.302085	-0.829389	-0.34232	-0.223506	0.246524	-0.353274	-0.829389	2.66543	0.177942
232	FA(24:2)		No ID	363.326	15.5019	-0.576384	-0.576384	-0.576384	-0.576384	0.216979	0.0947622	-0.576384	-0.576384	2.57333	0.573236
233	AC(17:0)		No ID	414.36	11.465	-0.489976	-0.481958	-0.47619	-0.491588	-0.251651	-0.446612	-0.267448	-0.487246	2.62703	0.765636
234	AC(15:0)		No ID	386.33	10.716	-0.534771	-0.525451	-0.563904	-0.542238	-0.301425	-0.447521	-0.173815	-0.529387	2.39128	1.22723
235	O-Succinylhomoserine		C01118	218.066	12.6787	-0.551859	-0.125697	-0.551859	0.0143507	-0.551859	-0.551859	-0.551859	-0.551859	2.51746	0.905044
236	FA(26:2)		No ID	391.357	15.929	-0.751288	0.0128731	-0.751288	-0.751288	0.321458	0.0396124	-0.751288	-0.751288	2.11085	1.27165
237	AC(18:2)		No ID	425.348	10.8116	-0.657259	-0.629561	-0.601715	-0.666792	0.673436	-0.612557	-0.200387	-0.608056	2.23102	1.07187
238	FA(14:1)-2		No ID	225.186	12.9674	-0.554838	-0.554838	-0.554838	-0.554838	0.930848	-0.554838	-0.554838	-0.554838	2.37608	0.576937
239	FA(14:2)		No ID	223.172	12.4414	-0.633179	-0.633179	-0.633179	-0.633179	1.11221	-0.633179	0.27067	-0.633179	2.29558	0.12061
240	3-Methylhistidine	Methylated compounds_Protein metabolism_Transmethyration	C01152	170.092	7.3908	-0.449493	-0.401549	-0.705332	-0.930041	-0.379724	-0.470511	0.870594	0.0381626	2.47924	-0.0513508
241	N-Methylproline		No ID	130.085	11.8758	-0.678618	-0.0739786	-0.678618	-0.678618	-0.678618	0.070878	0.71135	0.207366	2.47747	-0.678618
242	Ser	Cell function_Nervous system	C00065,C00716,C00740	106.05	9.6596	-0.601186	-0.0150601	-0.297927	-0.877855	-0.851471	0.0915438	0.406352	-0.5873	2.54991	0.182992
243	Sphingosine		C00319	300.293	10.5669	-0.654647	-0.66419	-0.479301	-0.733956	-0.375525	-0.0628662	0.72584	-0.650385	2.46645	0.42858
244	Phytosphingosine		C12144	318.302	10.474	-0.648864	-0.728025	-0.210654	-0.783831	-0.295573	-0.0571068	0.147519	-0.606309	2.55188	0.630969
245	Ophthalmic acid		No ID	290.133	12.5144	-0.819659	-0.565482	-0.0870041	-1.03307	-0.284074	-0.286251	0.0618403	-0.0559235	2.5479	0.521727
246	3-Aminoisobutyric acid		C03284,C05145	104.07	7.71568	-0.548407	-0.499104	-0.471274	-0.566764	-0.378843	0.0542635	-0.45683	0.208211	2.73896	-0.0802085
247	Homoserine		C00263	120.064	9.77176	-0.402115	-0.402115	-0.402115	-0.402115	-0.402115	-0.402115	-0.402115	0.483267	2.73366	-0.402115
248	8-Hydroxyoctanoic acid		No ID	159.103	8.2858	-0.268502	-0.518309	-0.518309	-0.518309	-0.277858	0.00200155	-0.0941679	-0.0742267	2.78599	-0.518309
249	3-Indoxylsulfuric acid	Oxidative stress_Renal disease, Uremic toxin_Vascular	No ID	212	9.82113	-0.316228	-0.316228	-0.316228	-0.316228	-0.316228	-0.316228	-0.316228	-0.316228	2.84605	-0.316228
250	Cortisol		C00735	363.215	7.77025	-0.316228	-0.316228	-0.316228	-0.316228	-0.316228	-0.316228	-0.316228	-0.316228	2.84605	-0.316228
251	NADH	Electron carrier	C00004	664.119	8.35693	-0.316228	-0.316228	-0.316228	-0.316228	-0.316228	-0.316228	-0.316228	-0.316228	2.84605	-0.316228
252	Pregnenolone sulfate		C18044	395.189	12.0564	-0.316228	-0.316228	-0.316228	-0.316228	-0.316228	-0.316228	-0.316228	-0.316228	2.84605	-0.316228
253	AC(23:0)		No ID	498.453	13.5222	-0.357708	-0.357708	-0.357708	-0.357708	-0.357708	-0.357708	-0.285484	-0.357708	2.83214	-0.0426978
254	AC(21:0)		No ID	470.424	12.8688	-0.388234	-0.388234	-0.388234	-0.388234	-0.388234	-0.388234	-0.388234	-0.388234	2.77174	0.334126
255	AC(17:1)		No ID	412.344	10.9091	-0.446954	-0.421054	-0.459693	-0.442945	-0.221481	-0.416424	-0.30274	-0.428524	2.75068	0.389131
256	Nervonic acid		C08323	365.341	15.8483	-0.500836	-0.484234	-0.183844	-0.487802	-0.18012	-0.345692	-0.19697	-0.50333	2.79114	0.0916898
257	Hecogenin		C08902	431.317	11.7204	-0.558487	-0.459787	-0.61379	-0.323916	-0.451987	-0.144437	0.0200321	-0.218356	2.77867	-0.0279441
258	Hydroxyproline	Collagen	C01015,C01157	132.065	11.502	-0.558788	-0.531238	-0.552165	-0.337832	-0.539482	-0.159102	0.156286	-0.280737	2.7503	0.0527586
259	CDP-choline	Apoptosis_Cell function_Nervous system	C00307	487.099	6.925	-0.358701	-0.402918	-0.359434	-0.531694	-0.870915	-0.20637	0.451467	-0.220255	2.68496	-0.186145
260	Cys	Oxidative stress	C00097,C00736,C00793	122.026	10.8599	-0.512688	0.0477591	-0.242448	-0.0849149	-0.665452	-0.3302	0.206096	-0.573597	2.72432	-0.568873
261	Hydroxyprogesterone caproate		C08148	429.301	11.4271	-0.383564	0.286226	-0.383564	-0.383564	-0.383564	-0.383564	-0.383564	-0.383564	2.78228	-0.383564
262	Cysteine glutathione disulfide	Oxidative stress	C05526	427.095	11.1573	-0.777777	0.0808015	0.577061	-0.232651	-0.204757	-0.557574	-0.386397	-0.326287	2.60536	-0.777777
263	α-Chaconine		C10796	852.516	6.94086	-0.668144	0.791221	-0.668144	0.48327	-0.668144	-0.668144	-0.668144	0.438879	2.2955	-0.668144
264	Calcimycin		C11309	524.273	12.8077	-0.710724	0.18814	-0.710724	1.06918	-0.710724	-0.344415	-0.710724	0.400983	2.23974	-0.710724
265	Trimethylamine N-oxide	Osmolytes_Renal disease, Uremic toxin	C01104	76.0759	6.54883	-0.21677	0.521118	-0.374594	1.04008	-0.892822	-0.867178	-0.252768	-0.501243	2.25581	-0.711634
266	Lidocaine		C07073	235.18	9.53843	0.244759	-0.624612	-0.624612	0.676705	-0.624612	0.0242629	-0.353638	-0.624612	2.53097	-0.624612
267	22-Hydroxycholesterol		C05502	385.348	13.1688	0.253788	-0.423056	-0.580609	-0.0588763	-0.849296	-0.520786	-0.664155	0.433914	2.59959	-0.19051
268	N-Acetylglucosamine 1-phosphate	Sugar metabolism	C04256	300.048	9.83139	-0.381691	-0.907304	-0.84115	-0.24338	-0.977395	0.262736	0.0833082	1.96579	1.47581	-0.436724
269	threo-β-Methylaspartic acid		C03618	148.06	11.751	-0.897728	-0.897728	-0.897728	-0.897728	-0.512717	0.0943915	0.1587	1.43523	1.70896	0.706344
270	3-Aminobutyric acid		No ID	104.07	7.81625	-0.854745	-0.854745	-0.854745	-0.854745	0.101137	-0.356749	0.475559	0.752398	2.26131	0.185322
271	2'-Deoxycytidine		C00881	228.096	9.16991	-0.693966	-0.693966	-0.693966	-0.693966	-0.693966	-0.693966	0.299147	0.887947	2.12166	0.855044
272	2'-Deoxyguanosine	Purine bases	C00330	268.103	11.0208	-0.589348	-0.589348	-0.589348	-0.589348	-0.589348	-0.589348	-0.589348	0.666167	1.99574	1.46353
273	Glutathione (GSSG)_divalent	Methylglyoxal	C00127	307.082	11.6235	-1.12274	-0.82939	-0.474955	-1.29777	0.755928	0.312031	-0.636655	0.637917	1.06846	1.58717
274	Uric acid	Arthritis_Purine bases	C00366	167.021	9.1461	-1.53975	-0.186008	-0.679338	-1.13341	1.17626	-0.075818	-0.381647	0.376337	1.52732	0.916056
275	FA(19:0)		No ID	297.279	15.1438	0.279073	-1.39255	-1.39255	-0.665798	0.77815	-0.483632	1.49756	-0.20443	1.12507	0.459103
276	Indole-3-carboxaldehyde		C11002	146.063	6.54619	-0.705327	-0.705327	-0.705327	-0.705327	1.17723	-0.705327	1.52046	-0.705327	0.0120118	1.52226
277	3-Hydroxybutyric acid	Cholesterol_Ketosis_Lipid, Fatty Acid metabolism_Neuropsychiatric disorder	C01089,C03197	103.04	9.82017	-0.502624	-0.737178	0.102328	-1.05514	0.465977	-0.778583	1.45747	-0.809821	-0.00703695	1.8646
278	Oleoyl ethanolamine		No ID	326.308	13.4457	0.363016	-0.539427	1.01397	-0.0199042	-0.376305	-1.26675	-0.332229	-1.47687	1.17474	1.45976
279	Sphinganine		C00836	302.307	10.7537	-0.616519	-0.948802	0.939626	-0.98158	-0.283051	-0.363984	-0.0585535	-0.834817	1.63032	1.51736
280	Trilaurin		No ID	656.575	16.9353	-0.124348	-0.892851	0.325467	-0.775257	-0.558538	-0.724647	0.24421	-0.882434	1.87361	1.51479
281	FA(24:5)		No ID	357.28	14.4529	-0.500148	-0.782429	-1.13095	-0.223002	-0.21731	0.206969	0.0642431	-0.85061	1.49573	1.93751
282	FA(24:4)		No ID	359.296	14.7779	-0.166587	-0.70918	-1.17969	-0.349758	-0.0163496	0.272976	-0.166891	-1.01886	2.02475	1.30959
283	Deoxycholic acid		C04483	391.285	11.5651	-0.0541683	-1.00115	-1.00115	0.0574226	0.493299	0.548269	-1.00115	-1.00115	1.65365	1.30614
284	Asiatic acid		C08617	487.339	11.2686	-0.725838	-0.725838	-0.725838	-0.725838	0.5961	-0.41065	0.0273275	-0.725838	1.65752	1.7589
285	AC(18:1)		No ID	428.366	11.2651	-0.664443	-0.610435	-0.615497	-0.654583	0.321051	-0.579485	-0.157338	-0.644612	1.81188	1.79346
286	Palmitoylcarnitine	Apoptosis_Cardiac disease_Lipid, Fatty Acid metabolism	C02990	402.351	11.0902	-0.64559	-0.607224	-0.586651	-0.64091	-0.00868628	-0.541181	0.0282072	-0.655856	1.67796	1.97993
287	AC(16:1)		No ID	399.332	10.5745	-0.610827	-0.528012	-0.58508	-0.595709	-0.336565	-0.459886	-0.00912357	-0.605376	1.88722	1.84336
288	AC(12:0)		No ID	344.282	9.51643	-0.588689	-0.553298	-0.563976	-0.574358	-0.549391	-0.462979	0.175319	-0.560442	1.64503	2.03279
289	AC(14:0)		No ID	373.317	10.3342	-0.586529	-0.54062	-0.553901	-0.574886	-0.47386	-0.460276	0.0423724	-0.564831	1.6591	2.05343
290	AC(20:1)		No ID	455.395	11.9329	-0.515984	-0.474562	-0.498016	-0.518413	-0.449587	-0.501854	-0.289433	-0.525467	1.71497	2.05834
291	N8-Acetylspermidine	Cell function_N-Acetylated compounds_Polyamines	C01029	188.175	6.3018	-0.52649	-0.498909	-0.537199	-0.514566	-0.511132	-0.262045	-0.269835	-0.565673	1.39288	2.29297
292	AC(18:0)		No ID	430.382	11.8269	-0.577684	-0.570751	-0.544472	-0.589682	-0.268415	-0.483943	0.0137652	-0.588547	1.29083	2.3189
293	AC(14:1)		No ID	370.298	9.80683	-0.607073	-0.513071	-0.566956	-0.570212	-0.541807	-0.437141	0.311676	-0.553048	1.11151	2.36612
294	AC(22:0)		No ID	484.435	13.2027	-0.437578	-0.457711	-0.408036	-0.459736	-0.438747	-0.444823	-0.37647	-0.463838	0.908439	2.5785
295	Adenylosuccinic acid		C03794	462.065	14.3623	-0.571627	0.0174797	-0.571627	-0.571627	-0.571627	-0.571627	-0.571627	-0.0219466	0.961565	2.47266
296	Hypotaurine	Anti-oxidant	C00519	110.027	16.6452	-0.450692	-0.40332	-0.529715	-0.593939	-0.517252	-0.148866	-0.116015	-0.300644	0.321062	2.73938
297	Cysteinesulfinic acid	Liver disease	C00606	152.002	9.82856	-0.604755	-0.536549	-0.604755	-0.604755	-0.529303	-0.0142761	-0.167746	-0.354736	0.888967	2.52791
298	Sarcosine	Methylated compounds_Transmethyration	C00213	90.0551	9.21493	-0.646839	-0.674079	-0.674079	-0.57565	-0.567288	0.257575	-0.10289	-0.440019	1.04466	2.37861
299	4-Amino-3-hydroxybutyric acid		C03678	120.065	8.04198	-0.567373	-0.567373	-0.567373	-0.567373	-0.567373	0.45532	-0.567373	-0.567373	1.33557	2.18072
300	Guanidoacetic acid	Guanidino compounds_Protein metabolism	C00581	118.061	8.06353	-0.715681	-0.280952	-0.640375	-0.68826	-0.706504	0.467098	-0.541789	-0.412055	1.48137	2.03715
301	Met	Essential amino acid_Sugar metabolism_Transmethyration	C00073,C00855,C01733	150.058	10.3094	-1.16284	-0.810255	-0.148966	-0.85875	-0.499819	0.381381	0.238398	-0.196993	0.799006	2.25884
302	5-Aminovaleric acid		C00431	118.086	7.85565	-0.685899	-0.685899	-0.685899	-0.685899	-0.685899	-0.685899	0.698314	0.764386	0.435583	2.21711
303	Argininosuccinic acid	Renal disease, Uremic toxin	C03406	291.128	9.1703	-0.727628	-0.475181	-0.937316	-0.604976	-0.655534	-0.549408	2.08659	0.0166197	0.600075	1.24676
304	Kynurenine		C00328,C01718	209.091	9.58669	-0.890739	-0.382176	-0.99702	-0.816026	-0.283321	-0.422271	2.04706	-0.155377	0.702291	1.19758
305	Hordenine		C06199	166.123	8.59375	-0.617593	-0.617593	-0.617593	-0.617593	-0.404877	-0.617593	2.29462	-0.391107	0.442721	1.14661
306	Prostaglandin D2		C00696	370.26	9.57779	-0.4854	-0.296821	-0.800171	-0.229474	-0.800171	-0.460421	2.32068	0.0480415	-0.512888	1.21663
307	PRPP		C00119	388.946	17.536	-0.51289	-0.51289	-0.51289	-0.51289	-0.51289	-0.51289	1.86646	-0.184354	-0.51289	1.90812
308	ADP-ribose		C00301	558.063	8.72356	-0.657261	-0.210592	-0.165922	-0.706639	-0.912599	-0.543511	1.64623	-0.503359	0.0791021	1.97455
309	myo-Inositol 1-phosphate myo-Inositol 3-phosphate		C01177 C04006	259.022	10.6129	-1.18374	-0.594584	-0.496459	0.339111	-1.1585	0.0474592	1.49093	-0.427671	0.227994	1.75546
310	Nicotinamide	Arthritis_Cholesterol	C00153	123.055	7.29278	-0.610607	-0.324005	-0.153843	-0.367505	-1.11836	-0.695707	1.75469	-0.782568	0.76348	1.53442
311	Fumaric acid		C00122	115.004	27.3745	-0.972316	-0.831515	-0.258176	-0.596407	-0.859763	-0.0223315	1.68763	-0.531851	0.85568	1.52905
312	Malic acid		C00149,C00497,C00711	133.014	22.8028	-0.687291	-0.838595	-0.377951	-0.510124	-1.02408	0.0455524	1.34544	-0.396077	0.379242	2.06388
313	cis-Aconitic acid		C00417	173.009	30.3716	-0.573673	-0.573673	-0.573673	-0.573673	-0.573673	-0.573673	1.30552	-0.573673	0.542891	2.1673
314	AC(14:3)		No ID	366.265	8.92469	-0.648135	-0.596047	-0.648135	-0.607197	-0.556554	-0.388541	1.24703	-0.60508	0.650824	2.15183
315	AC(12:1)		No ID	342.266	9.00889	-0.625201	-0.559966	-0.67304	-0.588693	-0.547345	-0.43803	0.886292	-0.599236	0.89668	2.24854
316	2-Hydroxy-4-methylvaleric acid	Maple syrup urine diseaseMaple syrup urine disease	C03264	131.07	9.0943	-0.609174	-0.609174	-0.609174	-0.609174	-0.609174	-0.609174	1.07028	-0.609174	1.31746	1.87647
317	AC(14:2)		No ID	368.282	9.4182	-0.713095	-0.686242	-0.64723	-0.709528	-0.52033	-0.337777	1.5706	-0.670745	1.11961	1.59473
318	Ile	Essential amino acid_Lipid, Fatty Acid metabolism_Liver disease_Sugar metabolism	C00407,C06418,C16434	132.101	9.88798	-0.931816	-0.669066	-0.54001	-0.814784	-0.690302	-0.144538	1.16455	-0.390523	1.21423	1.80225
319	2-Hydroxybutyric acid	Insulin_Ketosis	C05984	103.04	10.0695	-0.654018	-0.627929	-0.568513	-0.798021	-0.923726	-0.0896414	1.23885	-0.574123	1.47763	1.51949
320	Leu	Essential amino acid_Insulin_Lipid, Fatty Acid metabolism_Liver disease_Protein metabolism	C00123,C01570,C16439	132.101	9.97799	-0.903358	-0.661423	-0.445422	-0.809093	-0.822501	0.0211273	0.940493	-0.505626	1.62138	1.56442
321	1-Methylnicotinamide	Cardiac disease	C02918	137.071	7.25658	-0.708162	-0.71108	-0.809048	-0.693107	-0.743564	0.238148	0.875396	-0.635469	1.59847	1.58842
322	AC(16:2)		No ID	396.313	10.1278	-0.671642	-0.612079	-0.62717	-0.670835	-0.541269	-0.444354	0.738051	-0.611488	1.75455	1.68623
323	AC(13:1)		No ID	356.281	9.45276	-0.63499	-0.585932	-0.682303	-0.62597	-0.59116	-0.503705	0.589255	-0.437633	2.07182	1.40062
324	Porphobilinogen		C00931	225.087	7.69842	-0.670227	-0.670227	-0.670227	-0.670227	-0.670227	-0.314387	0.228194	-0.172082	1.97725	1.63216
325	β-Ala		C00099	90.0548	7.23994	-0.780441	-0.489596	-0.320021	-1.07614	-0.71607	-0.0226464	0.328356	-0.398222	1.92971	1.54508
326	His	Arthritis_Essential amino acid_Imidazole compounds_Renal disease, Uremic toxin_Vascular	C00135,C00768,C06419	156.076	7.19803	-0.72058	-0.210466	-0.472111	-0.915021	-0.961359	0.0465233	0.5344	-0.373299	2.34425	0.727663
327	Ala	Hemocyte_Renal disease, Uremic toxin_Sugar metabolism	C00041,C00133,C01401	90.055	8.79275	-0.894109	-0.55135	-0.52608	-0.85859	-0.680116	0.128663	0.534994	-0.30777	2.30092	0.853439
328	UDP-N-acetylglucosamine		C00043	606.074	8.66961	-0.748385	-0.776374	-0.774533	-0.740556	-0.793028	0.405475	0.713047	-0.377047	2.02869	1.06271
329	Phe	Essential amino acid	C00079,C02057,C02265	166.086	10.6658	-1.00952	-0.595276	-0.649422	-0.847653	-0.73844	0.351785	0.587657	-0.34043	1.84756	1.39374
330	Ornithine		C00077,C00515,C01602	133.097	6.75061	-1.29771	-1.10899	-0.343738	-1.1018	-0.230141	0.185374	0.87686	0.250918	1.40044	1.36879
331	Lys	Essential amino acid_Neuropsychiatric disorder_Renal disease, Uremic toxin	C00047,C00739,C16440	147.112	6.80574	-1.11177	-0.926604	-0.596517	-0.900273	-0.63512	0.258417	1.06787	0.0318738	1.70062	1.11149
332	dTDP-glucose	Nucleotide sugars	C00842	563.067	8.67298	-0.681693	-0.681693	-0.681693	-0.681693	-0.681693	-0.681693	1.01816	0.0593805	2.06918	0.943439
333	2-Aminobutyric acid		C02261,C02356	104.071	9.36854	-0.834373	-0.779887	-0.572612	-0.768995	-0.791097	-0.208692	1.41104	0.0278679	1.9469	0.569841
334	2-Aminoadipic acid		C00956	162.075	10.5298	-0.708961	-0.614141	-0.685438	-0.701872	-0.454885	-0.392706	1.92905	-0.534748	1.55546	0.608234
335	Putrescine	Cell function_Cytotoxity_Nervous system_Polyamines_Tumor	C00134	89.1075	4.71606	-0.546261	-0.0825012	-0.523371	-0.647195	-1.23884	-0.538637	1.69957	-0.478606	1.55512	0.800713
336	S-Methylcysteine	Anti-oxidant_Sugar metabolism	No ID	136.043	11.0923	-1.04423	0.0706315	0.19277	-0.866019	-1.12886	-0.587895	1.2242	-0.212847	1.94651	0.405734
337	N,N-Dimethylglycine	Methylated compounds_Oxidative stress_Transmethyration	C01026	104.07	10.5299	-1.56964	-0.0555976	-0.316824	-1.22319	-0.297851	0.0698905	1.5074	-0.236101	1.42409	0.697823
338	Val	Essential amino acid_Liver disease_Nervous system_Sugar metabolism	C00183,C06417,C16436	118.086	9.7079	-0.994559	-0.284101	-0.375181	-1.13434	-0.949175	0.229393	1.55006	-0.461042	1.27344	1.14551
339	Arg	Guanidino compounds	C00062,C00792	175.118	7.02947	-0.704382	-0.811634	-0.487942	-0.427993	-1.12943	-0.133773	2.09376	-0.202899	1.09913	0.705161
340	Urea	Protein metabolism	C00086	61.0396	19.0033	-0.608114	-0.794808	-0.0507111	-0.294192	-1.43407	0.29593	2.09849	-0.61356	0.743423	0.657608
341	GDP-mannose GDP-galactose	Nucleotide sugars	C00096 C02280	604.069	8.49668	-0.241327	-1.05155	-0.848153	-0.0437727	-0.867737	0.378671	1.96252	-0.953604	1.02153	0.643419
342	Octanoylcarnitine		C02838	288.215	10.1134	-0.707006	-0.707006	-0.707006	-0.707006	-0.707006	0.500359	1.98532	-0.707006	1.24328	0.513074
343	S-Adenosylmethionine	Liver disease_Neuropsychiatric disorderNeuropsychiatric disorder_Oxidative stress_Transmethyration	C00019	399.143	7.02947	-0.449194	-0.914478	-0.883914	-0.313268	-1.08281	0.92228	1.99618	-0.370714	0.9583	0.137624
344	Glutathione (GSH)	Anti-oxidant_Lipid, Fatty Acid metabolism_Methylglyoxal	C00051	308.09	12.5308	-0.262439	-0.492714	-1.19408	-0.858149	-1.19502	0.614151	1.84421	-0.0109596	1.01267	0.542331
345	Homoserinelactone		No ID	102.055	7.02626	-0.0834225	-1.29445	-1.29445	-0.187118	-1.29445	0.776753	1.19168	0.275074	0.89456	1.01582
346	N-Acetylornithine	N-Acetylated compounds	C00437	175.108	9.26854	-0.943497	-0.943497	-0.943497	-0.262308	-0.943497	1.7238	0.416485	-0.193476	1.0952	0.994284
347	β-Ala-Lys		C05341	218.15	6.76602	-0.849892	-0.849892	-0.849892	-0.849892	-0.849892	1.73258	0.592955	-0.0892387	0.989248	1.02391
348	CMP-N-acetylneuraminate	Nucleotide sugarsNucleotide sugars	C00128	613.141	8.36517	-0.810575	-0.804442	-0.889983	-0.889983	-0.630337	1.62193	1.13629	-0.296208	1.27301	0.290298
349	Carnitine	Cardiac disease_Lipid, Fatty Acid metabolism_Liver disease	C00318,C00487,C15025	162.112	8.32646	-1.01864	-0.924708	-0.747522	-0.930231	-0.678094	1.17244	1.27348	-0.131172	1.3392	0.645258
350	ADP-glucose GDP-fucose	Nucleotide sugars_Vascular	C00498 C00325	588.075	8.53257	-0.936905	-1.00009	-0.422813	-0.627133	-1.04447	0.965898	1.26446	-0.506136	1.08481	1.22238
351	O-Acetylcarnitine	Lipid, Fatty Acid metabolism_Nervous system	C02571	204.122	8.78949	-0.911524	-0.868814	-0.824375	-0.941419	-0.35752	0.962978	1.80735	-0.444685	0.584107	0.993906
352	γ-Butyrobetaine		C01181	146.117	7.95348	-1.18363	-0.91531	-0.813337	-1.25226	0.527422	1.28677	1.22753	-0.207636	0.950373	0.380074
353	Citrulline		C00327	176.103	10.6297	-1.30759	-0.80629	-0.769569	-0.873844	-0.708355	0.601594	1.19236	0.913603	1.43526	0.322829
354	5-Amino-4-oxovaleric acid	Hemocyte	C00430	132.065	7.86181	-0.983506	-0.983506	-0.0108167	-0.983506	-0.926162	0.207309	1.0028	1.64165	-0.17505	1.21079
355	Asp	Nervous system_Neuropsychiatric disorder_Sugar metabolism	C00049,C00402,C16433	134.044	11.0769	-1.35662	-0.935881	0.466596	-1.1678	-0.636323	-0.269253	0.924763	0.597297	1.49462	0.882609
356	Glu	Nervous system_Neuropsychiatric disorder_Sugar metabolism	C00025,C00217,C00302	148.06	10.5112	-0.822842	-0.573575	1.10204	-1.17208	-1.61153	0.0556881	0.444617	0.352589	1.04934	1.17576
357	Pantothenic acid	Lipid, Fatty Acid metabolism_Protein metabolism_Sugar metabolism	C00864	218.103	7.8434	-0.469987	0.0765771	0.393836	0.102303	-1.46818	-1.69708	1.26986	-0.127932	0.738088	1.18252
358	FAD_divalent		C00016	391.569	8.0479	-0.980406	0.235214	-0.980406	0.570153	-0.980406	-0.980406	1.69475	-0.130693	0.192624	1.35958
359	Propionic acid	DNA damage_Lipid, Fatty Acid metabolism	C00163	73.0297	11.3842	-0.901317	0.256443	-0.901317	0.612282	-0.901317	-0.901317	1.05631	-0.901317	1.13347	1.44808
360	Saccharopine		C00449	277.138	10.342	-1.11746	0.739458	-1.27009	-0.575042	0.00146202	-0.588485	1.53042	-0.679383	1.28902	0.670101
361	Pipecolic acid	Liver disease	C00408	130.086	9.94397	-0.846724	1.80053	-0.805233	-0.948686	-0.786516	-0.146966	1.07401	-0.789069	0.840769	0.607887
362	N5-Ethylglutamine		C01047	175.107	10.9156	-0.327451	0.614907	1.22324	-0.696557	-1.12866	-1.12866	0.895676	-1.12866	1.34037	0.335789
363	Etiocholan-3α-ol-17-one sulfate		No ID	369.173	11.5996	-0.273965	-0.673982	1.49824	-0.694619	-0.574249	-0.611732	0.571421	-0.618128	1.98905	-0.612032
364	Hypoxanthine	Purine bases_Salvage pathway	C00262	137.045	10.6736	0.303022	-0.0392151	1.16149	-0.335609	-0.906441	-0.974674	1.89863	-1.18963	0.611266	-0.52884
365	Uracil		C00106	113.034	19.7154	-0.509174	-0.521423	0.57852	-0.31038	-0.737552	-0.574423	2.46397	-0.770714	0.652162	-0.270987
366	SDMA	Methylated compounds_Protein metabolism_Renal disease, Uremic toxin_Transmethyration_Vascular	No ID	203.149	7.67492	-0.598724	-0.351457	-0.193183	-0.462626	-0.577894	-0.556044	2.72595	-0.294678	0.324963	-0.016308
367	Betaine	Osmolytes_Renal disease, Uremic toxin_Transmethyration	C00719	118.086	10.8292	-0.485201	-0.138954	-0.226353	-0.464229	-0.377913	-0.176639	2.82091	-0.442821	-0.357951	-0.150849
368	cAMP	Purine bases	C00575	328.046	7.67551	-0.46652	-0.46652	-0.46652	0.241006	-0.46652	-0.46652	2.70484	-0.46652	-0.46652	0.319793
369	myo-Inositol 2-phosphate		No ID	259.022	10.8757	-0.609087	-0.360202	-0.225261	-0.396938	-1.21081	0.289023	2.56856	-0.326259	0.116622	0.154352
370	Butyrylcarnitine		C02862	232.153	9.3246	-0.763988	-0.820796	-0.830364	-0.817448	-0.527922	0.329085	2.31071	0.772974	0.157008	0.190742
371	ADMA	Cardiac disease_Methylated compounds_Protein metabolism_Renal disease, Uremic toxin_Transmethyration_Vascular	C03626	203.148	7.55458	-0.722991	-0.663102	-0.873177	-0.669464	-0.135367	-0.205875	2.5002	0.278782	0.643608	-0.152616
372	Cortisone		C00762	361.205	7.87401	-0.64392	-0.64392	-0.64392	-0.64392	0.630317	0.443401	2.40158	-0.64392	0.388224	-0.64392
373	Heneicosanoic acid		No ID	325.309	15.6445	-0.76063	-0.0923336	-0.76063	-0.76063	0.620621	-0.76063	2.25211	0.267956	0.754793	-0.76063
374	Carnosine	Anti-oxidant_Insulin_Protein metabolism_Sugar metabolism	C00386	227.114	6.70108	-0.219454	-0.22285	-0.616318	-0.565461	-0.530634	-0.435442	2.40604	-0.387874	1.18832	-0.616318
375	Lumazine		C03212	165.043	19.4116	0.95535	-0.616416	-0.616416	-0.616416	-0.616416	-0.616416	2.39513	0.24567	0.10234	-0.616416
376	Naringenin		C00509	271.062	8.39345	1.18525	-0.641817	-0.641817	-0.641817	-0.641817	-0.641817	2.24366	0.2277	0.194295	-0.641817
377	Taurodeoxycholic acid		C05463	498.287	12.3646	1.95798	-0.78529	-0.78529	-0.78529	-0.78529	0.463939	1.35309	-0.036846	0.188284	-0.78529
378	N-Acetylputrescine	Leukemia_N-Acetylated compounds_Polyamines	C02714	131.118	8.25596	1.22124	0.48023	-0.159641	-1.64655	-1.64655	-0.363914	1.18106	0.387653	0.313945	0.232523
379	Theobromine	Vascular	C07480	181.07	19.7065	0.858159	-0.00874887	0.307028	-0.192753	-0.785795	-0.333316	2.39093	-0.635291	-0.838887	-0.761326
380	Uridine		C00299	245.076	19.7617	0.562907	-0.0945162	0.625931	0.684985	-1.01422	-0.596483	2.13804	-0.532211	-0.888219	-0.886211
381	Cytidine		C00475	244.094	9.39771	0.427364	0.687804	-0.684091	0.76386	-0.684091	-0.684091	2.22552	-0.684091	-0.684091	-0.684091
382	Prostaglandin D1		C06438	372.274	9.39592	-0.47201	1.67798	-0.47201	-0.47201	-0.47201	-0.47201	2.0981	-0.47201	-0.47201	-0.47201
383	Benzoic acid		C00180	121.03	10.1598	-0.47432	1.87683	-0.47432	-0.47432	-0.47432	-0.47432	1.91773	-0.47432	-0.47432	-0.47432
384	Glyoxylic acid	Ketosis	C00048	72.9939	12.1783	-0.471895	2.10275	-0.471895	-0.471895	-0.471895	-0.471895	1.67241	-0.471895	-0.471895	-0.471895
385	o-Hydroxybenzoic acid		C00805	137.024	10.7765	0.733551	2.2538	-0.694203	-0.07319	-0.694203	-0.694203	0.915734	-0.358876	-0.694203	-0.694203
386	Isobutyric acid	Lipid, Fatty Acid metabolism	C02632	87.0456	10.171	0.278797	1.30848	-0.911666	0.88966	-0.911666	-0.911666	0.820596	1.26079	-0.911666	-0.911666
387	Kynurenic acid	Nervous system_Neuropsychiatric disorder	C01717	190.05	5.53822	-0.611675	1.26433	-0.611675	1.84789	-0.611675	-0.611675	-0.611675	1.16951	-0.611675	-0.611675
388	Adenosine	Nervous system_Purine bases_Vascular	C00212	268.103	9.56408	-0.173633	-0.232973	-1.07882	1.14301	-1.27657	-0.513348	-0.558007	1.97609	0.156229	0.558027
389	10-Hydroxydecanoic acid		C02774	187.133	7.93019	-0.316228	-0.316228	-0.316228	-0.316228	-0.316228	-0.316228	-0.316228	2.84605	-0.316228	-0.316228
390	Aminophylline		C06822	181.071	18.7866	-0.316228	-0.316228	-0.316228	-0.316228	-0.316228	-0.316228	-0.316228	2.84605	-0.316228	-0.316228
391	Phenytoin		C07443	253.101	8.42387	-0.316228	-0.316228	-0.316228	-0.316228	-0.316228	-0.316228	-0.316228	2.84605	-0.316228	-0.316228
392	XMP		C00655	363.033	13.1513	-0.316228	-0.316228	-0.316228	-0.316228	-0.316228	-0.316228	-0.316228	2.84605	-0.316228	-0.316228
393	N-Carbamoylaspartic acid		C00438	175.035	16.2058	-0.316228	-0.316228	-0.316228	-0.316228	-0.316228	-0.316228	-0.316228	2.84605	-0.316228	-0.316228
394	N6-Methyllysine	Methylated compounds_Transmethyration	C02728	161.128	7.01734	-0.718046	-0.231186	-0.609382	-0.590756	-0.706381	-0.386954	1.36823	2.20653	0.198638	-0.530694
395	Heptanoic acid	Lipid, Fatty Acid metabolism	No ID	129.092	8.82464	-0.471691	-0.471691	-0.471691	-0.471691	-0.471691	-0.471691	2.1107	1.66283	-0.471691	-0.471691
396	Glycerophosphocholine	Osmolytes_Renal disease, Uremic toxin	C00670	258.109	19.4074	0.873192	-0.270003	-0.605166	-0.281817	-1.12651	0.391762	1.62722	1.3264	-1.0598	-0.875289

## Sheet: raw_data
Dataset. Raw ion counts for biochemicals in glioma tissues.
Assay	Compound name	KEGG ID	m/z	MT RT	IDH Mutation glioma tissues					IDH normal glioma tissues					IDH mutation		IDH normal		Comparative Analysis
																			IDH mutation vs IDH normal
					Pt1	Pt2	Pt3	Pt4	Pt5	Pt6	Pt7	Pt8	Pt9	Pt10	Mean	S.D.	Mean	S.D.	Ratio ¶	p-value ||
A	Crotonic acid	C01771	85.0296	10.5588	0.000137657	N.D.	N.D.	N.D.	N.D.	N.D.	N.D.	N.D.	N.D.	N.D.	0.000137657	N.A.	N.D.	N.A.	1<	N.A.
A	Acetoacetic acid	C00164	101.025	11.3129	N.D.	N.D.	N.D.	N.D.	0.000170444	N.D.	N.D.	N.D.	N.D.	N.D.	0.000170444	N.A.	N.D.	N.A.	1<	N.A.
A	Glyceraldehyde 3-phosphate	C00118,C00661	168.992	12.0608	5.47124e-05	N.D.	N.D.	N.D.	N.D.	N.D.	N.D.	N.D.	N.D.	N.D.	5.47124e-05	N.A.	N.D.	N.A.	1<	N.A.
A	Xanthosine	C01762	283.067	7.81457	N.D.	N.D.	N.D.	0.000357129	N.D.	N.D.	N.D.	N.D.	N.D.	N.D.	0.000357129	N.A.	N.D.	N.A.	1<	N.A.
A	Acetyl CoA_divalent	C00024	403.554	10.6452	N.D.	N.D.	N.D.	0.000142187	N.D.	N.D.	N.D.	N.D.	N.D.	N.D.	0.000142187	N.A.	N.D.	N.A.	1<	N.A.
C	Trigonelline	C01004	138.055	10.1076	5.91125e-05	6.98902e-05	N.D.	N.D.	N.D.	N.D.	N.D.	N.D.	N.D.	N.D.	6.45014e-05	7.621e-06	N.D.	N.A.	1<	N.A.
C	Betonicine	C08269	160.097	12.2161	N.D.	N.D.	N.D.	N.D.	5.85781e-05	N.D.	N.D.	N.D.	N.D.	N.D.	5.85781e-05	N.A.	N.D.	N.A.	1<	N.A.
P	Solanidine	C06543	398.345	7.53716	N.D.	N.D.	N.D.	7.89189e-06	N.D.	N.D.	N.D.	N.D.	N.D.	N.D.	7.89189e-06	N.A.	N.D.	N.A.	1<	N.A.
C	Urocanic acid	C00785	139.051	8.14076	N.D.	N.D.	0.000216329	N.D.	N.D.	N.D.	N.D.	N.D.	N.D.	N.D.	0.000216329	N.A.	N.D.	N.A.	1<	N.A.
A	Citraconic acid	C02226	129.019	17.6149	0.00272796	0.00100391	0.00130596	N.D.	N.D.	N.D.	N.D.	N.D.	N.D.	N.D.	0.00167928	0.000920657	N.D.	N.A.	1<	N.A.
P	Dihydrotachysterol	C06957	399.364	15.6237	7.36364e-06	6.8481e-06	N.D.	N.D.	9.84043e-06	N.D.	N.D.	N.D.	N.D.	N.D.	8.01739e-06	1.5997e-06	N.D.	N.A.	1<	N.A.
A	5-Oxo-2-tetrahydrofurancarboxylic acid	No ID	129.019	10.5922	0.00343415	0.00151768	0.000832986	0.000262371	0.000136465	N.D.	N.D.	N.D.	N.D.	N.D.	0.00123673	0.00134448	N.D.	N.A.	1<	N.A.
A	2-Hydroxyglutaric acid	C02630,C01087,C03196	147.029	17.6374	0.122571	0.0432319	0.0511644	0.00769188	0.00397946	0.0032398	0.00181234	0.00114435	0.00245985	0.00469769	0.0457276	0.0477762	0.00267081	0.00137328	17.1213	0.11411
C	trans-Glutaconic acid	C02214	131.033	20.3667	0.00610952	0.00290735	0.00372402	0.000378821	0.000344051	0.000225414	0.000159722	0.000106792	0.000163266	0.000305243	0.00269275	0.0024318	0.000192087	7.59416e-05	14.0184	0.082968
P	Scopoletin	C01752	193.048	5.94203	2.34676e-05	1.37487e-05	0.000451668	N.D.	2.87458e-05	2.14725e-05	2.92222e-05	1.23014e-05	9.1875e-06	N.D.	0.000129408	0.00021493	1.80459e-05	9.09437e-06	7.17102	0.3764
P	Cholesterol	C00187	369.355	15.7349	0.00168801	0.00114442	0.0549128	0.000962567	0.00244579	0.000982658	0.00371554	0.000976885	0.00118475	0.00184608	0.0122307	0.023867	0.00174118	0.00115955	7.02437	0.38163
P	β-Estradiol	C00951	273.19	9.47975	1.36591e-05	8.68354e-06	0.00017	N.D.	N.D.	9.41791e-06	N.D.	N.D.	N.D.	N.D.	6.41142e-05	9.17335e-05	9.41791e-06	N.A.	6.80769	N.A.
P	1-Piperoylpiperidine	C03882	286.145	9.97301	N.D.	N.D.	0.0001186	4.60788e-05	N.D.	1.47612e-05	N.D.	7.47945e-06	1.75388e-05	N.D.	8.23394e-05	5.12802e-05	1.32598e-05	5.19504e-06	6.20969	0.30603
A	Isethionic acid	C05123	124.991	12.0524	0.000963233	0.000338693	0.00035449	0.00271925	9.77909e-05	N.D.	0.000225782	0.000164422	6.36739e-05	N.D.	0.000894691	0.00106884	0.000151293	8.18476e-05	5.91365	0.19527
P	Sitosterol	C01753	397.382	16.0479	N.D.	N.D.	4.62e-05	N.D.	6.39362e-06	6.46269e-06	N.D.	N.D.	2.625e-06	N.D.	2.62968e-05	2.81474e-05	4.54384e-06	2.71365e-06	5.78735	0.47062
P	Taxifolin	C01617	305.064	6.52817	1.23864e-05	6.08861e-06	0.000253686	N.D.	1.55075e-05	1.13582e-05	1.51852e-05	N.D.	N.D.	N.D.	7.19172e-05	0.000121243	1.32717e-05	2.70608e-06	5.41884	0.40478
P	Campesterol	C01789	383.366	15.8793	N.D.	N.D.	0.0001548	N.D.	1.38743e-05	2.09154e-05	1.54815e-05	N.D.	N.D.	1.12381e-05	8.43371e-05	9.96495e-05	1.58783e-05	4.85086e-06	5.31146	0.50903
P	Papaverine	C06533	340.157	5.66364	1.07273e-05	N.D.	7.96e-05	N.D.	N.D.	1.33433e-05	1.2037e-05	6.57534e-06	4.65e-06	N.D.	4.51636e-05	4.87004e-05	9.15142e-06	4.19513e-06	4.93515	0.48534
N	Tauroursodeoxycholic acid	No ID	498.288	11.0328	3.19025e-05	N.D.	0.000139	4.22973e-06	N.D.	1.11194e-05	2.17407e-05	8.06849e-06	6.65e-06	N.D.	5.83774e-05	7.1179e-05	1.18947e-05	6.82379e-06	4.90787	0.37535
P	Stigmasterol	C05442	395.364	15.8612	1.87273e-05	1.03038e-05	0.0001526	4.54054e-06	9.3617e-06	N.D.	1.39259e-05	5.91781e-06	N.D.	4.7619e-06	3.91067e-05	6.36499e-05	8.20188e-06	4.99075e-06	4.76801	0.33971
N	Daidzein	C10208	253.05	7.87089	3.21301e-05	4.25316e-06	0.000191	2.51351e-06	3.25532e-06	1.1209e-05	2.28519e-05	7.67123e-06	6.1e-06	N.D.	4.66304e-05	8.16645e-05	1.1958e-05	7.57033e-06	3.89951	0.39743
A	Glucose 1-phosphate	C00103	259.022	10.4377	0.000379388	N.D.	N.D.	0.00809526	N.D.	0.000564993	0.00211655	0.000295079	0.00108086	0.00147669	0.00423732	0.00545594	0.00110683	0.00072621	3.82833	0.56559
N	15(S)-HETE	C04742	319.228	12.2486	2.63579e-05	3.39116e-05	0.0001088	2.82311e-05	0.000548922	1.4194e-05	5.73126e-05	5.00396e-05	4.43142e-05	3.038e-05	0.000149244	0.000226067	3.92481e-05	1.71376e-05	3.80259	0.33834
N	Taurocholic acid	C05122	514.283	11.1976	0.000831111	8.08351e-05	0.00356599	0.000101238	4.54799e-05	0.000258373	0.000478552	0.000238327	0.00011074	0.000150479	0.000924931	0.00151232	0.000247294	0.000142919	3.7402	0.37406
N	Gemfibrozil	No ID	249.152	11.9903	5.52273e-06	2.79747e-06	4.86e-05	2.77027e-06	4.80851e-06	2.37313e-06	8.25926e-06	1.84932e-06	2.6625e-06	3.88095e-06	1.28998e-05	1.99941e-05	3.80503e-06	2.59935e-06	3.39019	0.36847
N	Cholesterol sulfate	C18043	465.302	16.3959	5.45455e-06	5.65823e-06	0.0001108	4.48649e-06	5.47107e-05	8.76119e-06	1.42593e-05	4.10959e-06	9.6125e-06	1.70714e-05	3.6222e-05	4.68819e-05	1.07628e-05	5.04031e-06	3.36548	0.29242
P	γ-Tocopherol	C02483	417.373	14.5294	N.D.	N.D.	N.D.	N.D.	4.47872e-05	7.28358e-06	N.D.	1.06849e-05	1.964e-05	1.77381e-05	4.47872e-05	N.A.	1.38367e-05	5.82455e-06	3.23685	N.A.
N	FA(15:0)-1	No ID	241.218	13.5757	7.72727e-06	6.75949e-06	0.0001198	4.33784e-06	5.89362e-06	3.98507e-06	2.36296e-05	6.52055e-06	2.875e-06	8.52381e-06	2.89036e-05	5.08279e-05	9.10681e-06	8.41143e-06	3.17385	0.4363
N	Glycocholic acid	C01921	464.3	9.86375	8.97727e-06	N.D.	5.04e-05	3.40541e-06	3.0776e-05	8.55224e-06	N.D.	5.64384e-06	7.9875e-06	7.78571e-06	2.33897e-05	2.15345e-05	7.49232e-06	1.27431e-06	3.12182	0.23634
C	4-Guanidinobutyric acid	C01035	146.092	8.09728	7.40534e-05	5.13646e-05	0.000149988	8.90496e-05	N.D.	1.964e-05	N.D.	N.D.	4.01836e-05	3.09565e-05	9.1114e-05	4.21961e-05	3.02601e-05	1.02895e-05	3.01103	0.058839
A	Glyceric acid	C00258	105.019	10.7208	0.00106611	0.00101845	0.000429803	0.00077352	0.00029503	0.000348321	0.000164063	0.000176481	0.000193721	0.000338714	0.000716582	0.000345139	0.00024426	9.12825e-05	2.93369	0.0354
P	Phenylacetaldehyde	C00601	121.067	5.9826	4.76723e-05	2.5355e-05	0.000575143	3.74089e-05	2.30218e-05	2.83594e-05	9.24659e-05	2.095e-05	3.33935e-05	6.9418e-05	0.00014172	0.000242493	4.89173e-05	3.06698e-05	2.89713	0.44232
C	GABA	C00334	104.07	7.56998	0.0077913	0.0145941	0.0269111	0.00331096	0.00308928	0.00139357	0.000839496	0.0107934	0.00518739	0.00141161	0.0111393	0.00997472	0.0039251	0.0042135	2.83798	0.19238
N	2-Hydroxytetradecanoic acid	C13790	243.198	12.6127	4.02273e-06	N.D.	5.38e-05	1.16486e-05	3.80851e-06	N.D.	8.59259e-06	2.53425e-06	1.6e-06	1.32143e-05	1.832e-05	2.39328e-05	6.48528e-06	5.45273e-06	2.82485	0.39993
N	FA(15:0)-2	No ID	241.218	13.7054	6.54545e-06	3.05063e-06	5.44e-05	4.24324e-06	9.03191e-06	3.53731e-06	8.22222e-06	5.84932e-06	2.5625e-06	7.21429e-06	1.54542e-05	2.18913e-05	5.47713e-06	2.39529e-06	2.8216	0.36708
A	N-Acetylaspartic acid	C01042	174.04	15.2113	0.0567595	0.062184	0.134645	0.0724834	0.0030242	0.0132531	0.0214995	0.0454064	0.0324644	0.00614502	0.0658193	0.0469573	0.0237537	0.0155734	2.77091	0.11722
P	16-Epiestriol	No ID	306.208	8.91449	2.82027e-05	1.72396e-05	0.000308451	1.97259e-05	1.26887e-05	1.81536e-05	4.82412e-05	1.63079e-05	1.56187e-05	4.30507e-05	7.72615e-05	0.000129362	2.82744e-05	1.59907e-05	2.73256	0.44669
C	Carboxymethyllysine	No ID	205.118	8.98205	0.000104038	7.53894e-05	N.D.	0.000260344	4.18279e-05	6.03692e-05	6.39774e-05	1.5359e-05	4.36491e-05	3.7087e-05	0.0001204	9.6698e-05	4.40883e-05	1.9591e-05	2.73088	0.21268
N	Taurochenodeoxycholic acid	C05465	498.29	12.0561	1.92955e-05	3.20253e-06	8.42e-05	4.14865e-06	5.2234e-06	8.70149e-06	1.28148e-05	6.73973e-06	8.0125e-06	7.16667e-06	2.3214e-05	3.47212e-05	8.68704e-06	2.42885e-06	2.67226	0.40304
P	Anandamide	C11695	348.291	12.9678	7.72019e-05	N.D.	N.D.	N.D.	N.D.	N.D.	N.D.	N.D.	3.04585e-05	N.D.	7.72019e-05	N.A.	3.04585e-05	N.A.	2.53466	N.A.
P	Carbamazepine	C06868	238.108	8.10843	0.00559939	1.78289e-05	0.000456604	0.00360813	N.D.	0.000183468	6.62592e-05	2.10714e-05	1.37645e-05	0.00452501	0.00242049	0.0026549	0.000961914	0.00199299	2.51633	0.4
P	Dehydroisoandrosterone	C01227	306.243	10.9539	2.27825e-05	1.60161e-05	0.000241543	3.10713e-05	1.79808e-05	1.65297e-05	5.52985e-05	1.11507e-05	1.84934e-05	2.96902e-05	6.58787e-05	9.83706e-05	2.62325e-05	1.75947e-05	2.51134	0.42231
P	Astaxanthin	C08580	597.396	13.5887	6.81818e-06	3.07595e-06	6.94e-05	4.10811e-06	1.34424e-05	5.20896e-06	1.07037e-05	4.47945e-06	9.4875e-06	1.01667e-05	1.93689e-05	2.82582e-05	8.00926e-06	2.93261e-06	2.41832	0.42081
N	FA(20:3)	No ID	305.249	14.2165	0.00128096	0.000650115	0.000857711	0.00186982	6.83834e-05	0.000481783	0.000787342	6.61754e-05	0.000217769	0.000418802	0.000945398	0.000676607	0.000394374	0.000274574	2.39721	0.14919
P	α-Tocopherol acetate	No ID	490.426	16.1722	4.38636e-06	2.34177e-06	5.78e-05	3.27027e-06	6.70213e-06	3.47761e-06	6e-06	6.32877e-06	4.225e-06	1.12381e-05	1.49001e-05	2.4037e-05	6.25389e-06	3.03053e-06	2.38253	0.46827
P	Ethyl arachidonate	No ID	350.308	14.2773	0.000904369	0.000176377	0.0010652	0.000512084	0.00054288	0.000391034	0.000170506	0.000158154	0.000425574	0.00021083	0.000640182	0.00035051	0.000271219	0.000127235	2.36038	0.077469
N	FA(14:3)	No ID	221.158	11.9662	4.65909e-06	1.01392e-05	5.1e-05	N.D.	N.D.	1.84702e-05	9.85185e-06	N.D.	2.775e-06	6.2619e-06	2.19328e-05	2.53216e-05	9.33974e-06	6.73787e-06	2.34833	0.48212
N	FA(17:0)	No ID	269.249	14.4162	2.38959e-05	1.18228e-05	0.0001736	1.66027e-05	3.00919e-05	1.85623e-05	3.72036e-05	1.23425e-05	1.88094e-05	2.27381e-05	5.12026e-05	6.87757e-05	2.19312e-05	9.31309e-06	2.3347	0.39727
N	Pentadecanoic acid	No ID	241.218	13.8472	1.66136e-05	9.67089e-06	0.0001976	1.06351e-05	1.95622e-05	2.47275e-05	2.69259e-05	1.15205e-05	1.80878e-05	2.8088e-05	5.08164e-05	8.21577e-05	2.187e-05	6.96074e-06	2.32357	0.47575
N	Myristic acid	C06424	227.203	13.4569	6.71567e-05	3.29185e-05	0.000520668	5.13193e-05	0.000104176	6.13831e-05	8.23439e-05	3.78135e-05	6.41712e-05	9.00179e-05	0.000155248	0.000205952	6.71459e-05	2.03504e-05	2.3121	0.39409
N	Ricinoleic acid	C08365	297.244	12.3842	9.70455e-06	7.07595e-06	0.0001032	5.31081e-06	7.37234e-06	9.71642e-06	2.21111e-05	6.49315e-06	8.2625e-06	N.D.	2.65327e-05	4.28868e-05	1.16458e-05	7.10028e-06	2.27831	0.48531
N	FA(22:4)	No ID	331.264	14.2754	0.00136498	0.000218594	0.00145872	0.000617407	0.000863692	0.000664575	0.00026405	0.000189387	0.000628689	0.000276153	0.000904679	0.000518112	0.000404571	0.000223815	2.23614	0.099736
P	Cycloartenol	C01902	409.382	15.9719	4.90909e-06	4.24051e-06	3.9e-05	2.75676e-06	7.40426e-06	4.67164e-06	1.25926e-05	2.0274e-06	2.425e-06	4.92857e-06	1.16621e-05	1.53743e-05	5.32904e-06	4.26281e-06	2.18841	0.41863
N	Linolenic acid	C06427	277.218	13.402	6.32361e-05	3.85736e-05	0.000248085	3.59488e-05	0.000512871	0.000114808	8.10465e-05	5.24025e-05	9.80296e-05	6.73134e-05	0.000179743	0.000206049	8.27201e-05	2.46138e-05	2.17291	0.3533
A	3-Indolebutyric acid	C11284	202.088	8.10674	N.D.	N.D.	N.D.	0.000117055	N.D.	N.D.	5.39328e-05	N.D.	N.D.	N.D.	0.000117055	N.A.	5.39328e-05	N.A.	2.17038	N.A.
N	Stearic acid	C01530	283.266	14.8525	0.00638324	0.00204231	0.0393727	0.00442614	0.00421086	0.00445082	0.0081595	0.00287631	0.00380898	0.0067959	0.0112871	0.0157755	0.0052183	0.00219087	2.16297	0.44054
N	Taurodeoxycholic acid	C05463	498.287	12.3646	1.41591e-05	N.D.	N.D.	N.D.	N.D.	6.44776e-06	1.1037e-05	3.86301e-06	5.025e-06	N.D.	1.41591e-05	N.A.	6.5932e-06	3.14547e-06	2.14753	N.A.
N	Erucic acid	C08316	337.311	15.4008	5.15157e-05	2.53973e-05	0.000500427	0.000113521	6.26724e-05	3.89759e-05	7.994e-05	2.32458e-05	9.15285e-05	0.000125602	0.000150707	0.000198102	7.18585e-05	4.11858e-05	2.09727	0.42906
C	Creatinine	C00791	114.066	7.20344	0.00735178	0.00342127	0.00342528	0.00994698	0.00172743	0.00186733	0.00256429	0.00166481	0.00285086	0.0034874	0.00517455	0.00337391	0.00248694	0.000741476	2.08069	0.15056
C	Isobutylamine	C02787	74.0971	6.94861	0.000576767	9.67231e-05	0.000212758	0.000114094	N.D.	N.D.	0.000158949	7.20367e-05	0.000119188	0.000135389	0.000250085	0.000223702	0.000121391	3.67298e-05	2.06017	0.33489
P	Aloe-emodin	C10294	271.063	9.01919	N.D.	N.D.	N.D.	1.75972e-05	N.D.	8.76119e-06	N.D.	N.D.	N.D.	N.D.	1.75972e-05	N.A.	8.76119e-06	N.A.	2.00854	N.A.
N	Heptadecanoic acid	No ID	269.249	14.544	4.85262e-05	2.32909e-05	0.000446035	3.29525e-05	6.84429e-05	5.3551e-05	8.79721e-05	3.3776e-05	6.86602e-05	6.80894e-05	0.000123849	0.000180915	6.24097e-05	2.0144e-05	1.98446	0.49146
A	Threonic acid	C01620	135.03	9.50931	0.0055027	0.00307381	0.00163318	0.0115416	0.00258621	0.00419219	0.00137069	0.00323223	0.00180741	0.00177213	0.0048675	0.00399466	0.00247493	0.00119178	1.96672	0.25891
N	Palmitic acid	C00249	255.234	14.2045	0.00364092	0.0011646	0.0168617	0.00207452	0.00393523	0.00313194	0.00376181	0.00146005	0.00284966	0.00288335	0.0055354	0.00643266	0.00281736	0.000842416	1.96474	0.40025
C	Ethanolamine	C00189	62.0606	6.30435	0.000392199	0.00146906	0.00432851	0.000436021	0.00112098	0.000323522	0.00120822	0.00043222	0.000821818	0.00116162	0.00154935	0.00161958	0.00078948	0.000406088	1.9625	0.3604
N	FA(14:1)-1	No ID	225.187	12.8239	N.D.	N.D.	N.D.	N.D.	6.84043e-06	N.D.	N.D.	N.D.	3.4875e-06	N.D.	6.84043e-06	N.A.	3.4875e-06	N.A.	1.96141	N.A.
N	Cholic acid	C00695	407.28	10.5335	5.18182e-06	N.D.	4.54e-05	N.D.	N.D.	3.22579e-05	6.96296e-06	N.D.	5.3375e-06	7.30952e-06	2.52909e-05	2.84385e-05	1.2967e-05	1.28893e-05	1.95041	0.64931
N	Linoleic acid	C01595	279.234	13.8322	0.000578621	0.000415941	0.00233584	0.000549505	0.00525481	0.000955944	0.000751989	0.000496032	0.00179603	0.000743253	0.00182694	0.00207306	0.00094865	0.000500958	1.92584	0.40414
N	Glycoursodeoxycholic acid	No ID	448.304	9.75015	6.31818e-06	N.D.	4.58e-05	N.D.	5.40426e-06	1.95508e-05	N.D.	3.71233e-06	7.5125e-06	N.D.	1.91741e-05	2.30632e-05	1.02585e-05	8.26859e-06	1.86909	0.58123
A	Dihydroxyacetone phosphate	C00111	168.99	13.1667	0.00523089	0.00151963	0.00450741	0.0169148	0.00128965	0.00261104	0.00554192	0.00102711	0.00209142	0.00472345	0.00589249	0.00640618	0.00319899	0.00187768	1.84198	0.41095
N	FA(22:3)	No ID	333.28	14.6928	0.00010299	2.82502e-05	0.0001488	7.29028e-05	3.2412e-05	5.36515e-05	3.54444e-05	7.19178e-06	8.63387e-05	3.03203e-05	7.7071e-05	5.05275e-05	4.25894e-05	2.95421e-05	1.80963	0.2326
N	Palmitoleic acid	C08362	253.219	13.5926	0.000742489	0.000427865	0.00244525	0.000776787	0.00114229	0.00128812	0.000464033	0.000349702	0.000479775	0.000487727	0.00110694	0.000789825	0.000613872	0.000381033	1.8032	0.25718
P	Linoleyl ethanolamide	No ID	324.29	12.9662	2.32421e-05	1.65105e-05	0.0001128	1.78117e-05	4.02645e-05	1.34328e-05	3.46296e-05	1.14384e-05	3.79195e-05	1.95238e-05	4.21258e-05	4.0627e-05	2.33888e-05	1.21898e-05	1.80111	0.37122
A	Fructose 1,6-diphosphate	C00354	338.988	15.2132	0.00546939	0.000383337	0.00290409	0.0352488	0.000773073	0.00324848	0.0133081	0.0025973	0.00077108	0.00505006	0.00895574	0.014837	0.00499501	0.00489264	1.79294	0.59597
N	Dehydroisoandrosterone 3-sulfate	C04555	367.158	11.0361	8.33872e-05	2.51e-05	0.000365381	7.44595e-06	6.49132e-05	2.47777e-05	9.11964e-05	1.95702e-05	0.000153382	1.97381e-05	0.000109245	0.000146358	6.1733e-05	5.95287e-05	1.76965	0.52958
N	FA(22:5)	No ID	329.248	14.0647	0.000249117	2.8111e-05	0.000302789	0.00017285	0.000113397	0.000117145	0.000135841	3.06822e-05	0.000105363	0.000101	0.000173253	0.000108609	9.80063e-05	3.99793e-05	1.76777	0.20502
C	Homocarnosine	C00884	241.129	6.83757	0.00283665	0.0012645	0.000173063	0.00079081	2.32111e-05	9.86448e-05	0.000367621	0.000145512	0.00170228	N.D.	0.00101765	0.00113174	0.000578513	0.000758305	1.75907	0.51024
C	Diethanolamine	C06772	106.086	7.54088	4.20127e-05	6.248e-05	0.000189134	3.12057e-05	3.3692e-05	3.888e-05	3.39776e-05	4.96054e-05	3.6212e-05	4.68453e-05	7.17048e-05	6.67858e-05	4.11041e-05	6.79888e-06	1.74447	0.36461
C	Muscimol	C08311	115.051	7.43627	3.41653e-05	N.D.	N.D.	3.42098e-05	N.D.	N.D.	N.D.	N.D.	1.98582e-05	N.D.	3.41875e-05	3.14317e-08	1.98582e-05	N.A.	1.72158	N.A.
A	o-Hydroxybenzoic acid	C00805	137.024	10.7712	0.000410758	0.000848125	N.D.	0.000178662	N.D.	N.D.	0.000463171	9.64721e-05	N.D.	N.D.	0.000479182	0.000339936	0.000279822	0.000259295	1.71245	0.51563
P	7-Dehydrocholesterol	C01164	367.34	15.4919	2.82027e-05	1.92373e-05	0.000219371	1.78439e-05	2.36342e-05	1.45373e-05	4.37297e-05	1.52038e-05	1.29141e-05	9.41827e-05	6.16577e-05	8.82575e-05	3.61135e-05	3.48963e-05	1.70733	0.57246
A	3-Hydroxy-3-methylglutaric acid	C03761	161.045	16.2252	0.00143498	0.00167841	0.000538552	0.00114033	N.D.	0.000969082	0.000809559	N.D.	0.000381675	N.D.	0.00119807	0.000491648	0.000720105	0.000303748	1.66374	0.17526
N	FA(22:0)	No ID	339.326	15.8713	6.72727e-06	3.51899e-06	8.86e-05	4.98649e-06	1.16897e-05	5.98507e-06	2.80741e-05	6.83562e-06	1.44175e-05	1.43571e-05	2.31045e-05	3.67424e-05	1.39339e-05	8.85899e-06	1.65815	0.6134
N	FA(26:0)	No ID	395.387	16.6785	2.72727e-06	2.92405e-06	3.34e-05	N.D.	4.82979e-06	N.D.	1.21111e-05	5.71233e-06	2.175e-06	N.D.	1.09703e-05	1.49832e-05	6.66615e-06	5.03626e-06	1.64567	0.62174
P	Palmitoylethanolamide	No ID	300.293	13.2894	0.000405219	0.000348268	0.00140609	0.000229343	0.000237748	0.000139693	0.000507318	0.000160564	0.000523664	0.000270416	0.000525333	0.000497951	0.000320331	0.000185037	1.63997	0.42701
C	Cystathionine	C00542,C02291	223.074	9.60057	0.016152	0.0215568	0.0489495	0.111879	0.00202865	0.00337447	0.100391	0.00432652	0.00722967	0.00906804	0.0401131	0.0435811	0.0248779	0.0422739	1.6124	0.59011
A	Xanthine	C00385	151.025	8.49503	0.0023077	0.00134343	0.00320761	0.00395756	0.000413954	0.000179189	0.00295937	0.000543809	0.00227913	0.00103443	0.00224605	0.00141677	0.00139919	0.00117915	1.60526	0.33528
P	Riboflavin	C00255	377.145	5.62888	1.15909e-05	5e-06	1.748e-05	7.2027e-06	4.39362e-06	3.70149e-06	4.25926e-06	4.89041e-06	9.9125e-06	6.07143e-06	9.13345e-06	5.45397e-06	5.76702e-06	2.47921e-06	1.58374	0.25894
N	Abietic acid	C06087	301.219	13.5637	2.39683e-05	1.34356e-05	0.0001594	1.47609e-05	2.50947e-05	3.95455e-05	2.46296e-05	3.14415e-05	2.45542e-05	3.07978e-05	4.73319e-05	6.28678e-05	3.01937e-05	6.16727e-06	1.56761	0.57624
C	1,3-Diaminopropane	C00986	75.0909	4.43468	N.D.	4.39544e-05	5.825e-05	7.16689e-05	N.D.	N.D.	3.70715e-05	N.D.	N.D.	N.D.	5.79577e-05	1.38595e-05	3.70715e-05	N.A.	1.5634	N.A.
C	8-Hydroxy-2'-deoxyguanosine	No ID	284.098	19.7123	N.D.	6.09979e-05	0.000226219	9.03371e-05	N.D.	N.D.	N.D.	N.D.	8.07956e-05	N.D.	0.000125851	8.81499e-05	8.07956e-05	N.A.	1.55765	N.A.
P	Flavanone	C10043	225.095	10.249	3.01193e-05	1.36589e-05	0.00014	2.68945e-05	2.5715e-05	2.07969e-05	5.07304e-05	1.8152e-05	1.90091e-05	4.426e-05	4.72775e-05	5.22075e-05	3.05897e-05	1.56303e-05	1.54554	0.52574
N	Stearidonic acid	C16300	275.205	12.9893	N.D.	N.D.	N.D.	N.D.	9.35106e-06	6.0597e-06	N.D.	N.D.	N.D.	N.D.	9.35106e-06	N.A.	6.0597e-06	N.A.	1.54316	N.A.
P	N,N-Diethyl-m-toluamide	C10935	192.14	8.80429	1.77273e-05	1.06582e-05	0.0001696	6.57832e-05	N.D.	1.47463e-05	1.73704e-05	N.D.	1.2574e-05	0.000128965	6.59422e-05	7.33166e-05	4.3414e-05	5.7068e-05	1.51891	0.64591
N	FA(12:0)	No ID	199.172	12.6107	6.97727e-06	4.68354e-06	4.94e-05	3.89515e-05	1.30976e-05	5.08955e-06	3.35556e-05	6.31507e-06	1.87747e-05	1.22381e-05	2.2622e-05	2.02545e-05	1.51946e-05	1.16151e-05	1.48882	0.50208
N	FA(25:0)	No ID	381.373	16.4708	N.D.	3.07595e-06	2.44e-05	2.09459e-06	6.47872e-06	N.D.	1.01852e-05	5e-06	2.9875e-06	N.D.	9.01232e-06	1.0429e-05	6.05756e-06	3.71356e-06	1.48778	0.62838
C	Inosine	C00294	269.087	17.7311	0.0137853	0.00725072	0.0179064	0.0161097	0.000548835	0.00588012	0.0113773	0.00258197	0.0101169	0.00803165	0.0111202	0.00715503	0.00759759	0.00349742	1.46365	0.36204
C	Adenine	C00147	136.061	7.51292	3.26918e-05	2.90169e-05	0.000105624	0.000383695	1.42656e-05	7.36254e-05	9.93914e-05	6.38728e-05	9.48521e-05	5.6944e-05	0.000113059	0.000155388	7.77371e-05	1.87304e-05	1.45437	0.63964
C	γ-Glu-2-aminobutyric acid	No ID	233.113	11.703	6.672e-05	0.000115834	0.000131446	N.D.	N.D.	3.416e-05	3.30936e-05	3.18781e-05	0.000195817	N.D.	0.000104666	3.3777e-05	7.37373e-05	8.13921e-05	1.41945	0.52904
P	Benalaxyl	C10929	326.179	10.8673	N.D.	1.21139e-05	N.D.	2.85888e-05	N.D.	1.40597e-05	N.D.	N.D.	1.2788e-05	1.63095e-05	2.03514e-05	1.16495e-05	1.43857e-05	1.78328e-06	1.41469	0.60033
A	Ribulose 5-phosphate	C00199,C01101	229.011	11.3832	0.00306454	0.00115857	0.00321378	0.010095	0.00112819	0.00243642	0.00413485	0.00121796	0.003426	0.00199339	0.00373201	0.00369472	0.00264172	0.00115478	1.41272	0.55773
N	FA(24:0)	No ID	367.359	16.275	4.54545e-06	3.8481e-06	4.42e-05	4.5e-06	5.7766e-06	2.68657e-06	1.77037e-05	6.13699e-06	9.925e-06	8.54762e-06	1.2574e-05	1.76932e-05	8.99998e-06	5.58728e-06	1.39712	0.68536
C	Betaine aldehyde_+H2O	C00576	120.101	7.35968	2.85796e-05	4.27454e-05	0.000148477	5.6066e-05	0.000227086	2.968e-05	0.000137789	N.D.	N.D.	5.26439e-05	0.000100591	8.48651e-05	7.33709e-05	5.69569e-05	1.37099	0.60809
N	Tricosanoic acid	No ID	353.342	16.0792	2.81818e-06	3.26582e-06	3.7e-05	1.94595e-06	4.39362e-06	2.56716e-06	1.07778e-05	3.49315e-06	1.20625e-05	N.D.	9.88471e-06	1.51835e-05	7.22515e-06	4.88691e-06	1.3681	0.72759
A	6-Hydroxyhexanoic acid	C06103	131.071	8.8642	0.000291646	N.D.	N.D.	7.97967e-05	6.5194e-05	N.D.	N.D.	N.D.	0.000106982	N.D.	0.000145545	0.000126737	0.000106982	N.A.	1.36047	N.A.
A	Glutaric acid	C00489	131.034	17.557	0.001121	0.00174564	N.D.	0.00105369	0.000192405	N.D.	0.000719954	0.000296023	0.000796476	0.00125054	0.00102818	0.000638365	0.000765747	0.000391026	1.34272	0.51466
N	Oleic acid	C00712	281.25	14.3073	0.00429506	0.00177168	0.00760626	0.00429778	0.00853492	0.00614845	0.00253032	0.00230587	0.00601891	0.00320064	0.00530114	0.00274986	0.00404084	0.00189424	1.31189	0.42621
A	Homovanillic acid	C05582	181.05	8.48998	0.000268487	0.000428393	N.D.	0.000401917	N.D.	N.D.	0.00029387	N.D.	0.000278497	N.D.	0.000366266	8.57071e-05	0.000286183	1.08708e-05	1.27983	0.24531
A	3-Phosphoglyceric acid	C00197	184.986	20.8919	0.000900955	0.000582016	N.D.	0.0011108	N.D.	N.D.	0.000642664	0.000577365	N.D.	0.000811626	0.00086459	0.00026626	0.000677218	0.000120893	1.27668	0.35345
C	Uridine	C00299	245.076	19.7631	0.00166461	0.00110338	0.00171841	0.00176882	0.000318255	0.000674869	0.00300926	0.000729736	0.000425822	0.000427536	0.0013147	0.000618304	0.00105344	0.00110215	1.248	0.65945
N	Arachidonic acid	C00219	303.235	13.7653	0.016029	0.00710517	0.0134631	0.0155294	0.00546792	0.00887513	0.0100375	0.0092545	0.00744888	0.011142	0.0115189	0.00490664	0.0093516	0.00137228	1.23176	0.38855
C	Guanosine	C00387	284.098	11.919	0.00131805	0.000885991	0.00299194	0.000474676	4.08707e-05	0.000823613	0.00107242	0.000839055	0.00115462	0.000781905	0.00114231	0.00113761	0.000934322	0.000167455	1.2226	0.70576
P	Lumichrome	C01727	243.09	6.92718	1.95682e-05	8.08861e-06	N.D.	1.17297e-05	N.D.	8.62687e-06	1.37037e-05	7.52055e-06	7.7375e-06	1.6119e-05	1.31288e-05	5.86628e-06	1.07415e-05	3.9231e-06	1.22225	0.57439
P	Kynurenic acid	C01717	190.05	5.53822	N.D.	2.88359e-05	N.D.	3.78056e-05	N.D.	N.D.	N.D.	2.73783e-05	N.D.	N.D.	3.33208e-05	6.34256e-06	2.73783e-05	N.A.	1.21705	N.A.
A	Fructose 6-phosphate	C05345,C00085	259.022	10.2653	0.000293675	N.D.	0.000683334	0.00557355	0.000253593	0.000526595	0.00389789	0.000205528	0.0017798	0.000602731	0.00170104	0.00258894	0.00140251	0.00151731	1.21285	0.84685
P	Stearoyl ethanolamide	No ID	328.325	14.0305	0.000136556	7.01171e-05	0.000709429	5.77513e-05	9.60444e-05	5.75308e-05	0.000384091	5.46237e-05	0.000186086	0.000201913	0.00021398	0.000278602	0.000176849	0.000134943	1.20996	0.79786
C	Melamine	C08737	127.073	7.50558	2.81341e-05	6.79401e-05	0.000359313	3.22786e-05	N.D.	N.D.	0.000148231	N.D.	5.43569e-05	N.D.	0.000121916	0.00015927	0.000101294	6.63788e-05	1.20359	0.83439
C	Allantoin	C01551	159.056	19.6583	N.D.	N.D.	0.000330469	7.81368e-05	N.D.	N.D.	N.D.	N.D.	N.D.	0.000169855	0.000204303	0.000178426	0.000169855	N.A.	1.20281	N.A.
A	Glyoxylic acid	C00048	72.9939	12.1783	N.D.	6.23773e-05	N.D.	N.D.	N.D.	N.D.	5.19511e-05	N.D.	N.D.	N.D.	6.23773e-05	N.A.	5.19511e-05	N.A.	1.20069	N.A.
N	Naringenin	C00509	271.062	8.39345	1.17727e-05	N.D.	N.D.	N.D.	N.D.	N.D.	1.85926e-05	5.60274e-06	5.3875e-06	N.D.	1.17727e-05	N.A.	9.86094e-06	7.5626e-06	1.19387	N.A.
C	1-Methyl-2-pyrrolidone	C11118	100.075	19.592	0.0001271	0.000123673	0.000572345	0.000121267	0.000236083	0.000205112	0.000264252	0.000202115	0.000109999	0.000228362	0.000236094	0.000194145	0.000201968	5.71056e-05	1.16897	0.72258
C	1-Methyl-4-imidazoleacetic acid	C05828	141.065	8.06675	2.59752e-05	1.4439e-05	N.D.	4.74829e-05	N.D.	N.D.	1.7129e-05	N.D.	2.29343e-05	3.68261e-05	2.92991e-05	1.67708e-05	2.56298e-05	1.01214e-05	1.14316	0.76517
N	FA(14:2)	No ID	223.172	12.4414	N.D.	N.D.	N.D.	N.D.	1.05851e-05	N.D.	5.48148e-06	N.D.	1.77617e-05	4.57143e-06	1.05851e-05	N.A.	9.27155e-06	7.36679e-06	1.14168	N.A.
N	cis-11,14-Eicosadienoic acid	C16525	307.265	14.484	0.000177119	7.623e-05	0.000201063	0.000248405	0.000114994	0.000245825	5.43935e-05	3.55712e-05	0.000260508	0.000120267	0.000163562	6.85097e-05	0.000143313	0.000105225	1.14129	0.72922
C	N-Acetylglucosamine	C00140	222.097	19.733	N.D.	0.000100194	N.D.	6.94618e-05	0.00024867	0.000117574	N.D.	0.000109319	0.000139825	N.D.	0.000139442	9.58341e-05	0.000122239	1.57793e-05	1.14073	0.78667
A	5-Aminoimidazole-4-carboxamide ribotide	C04677	337.054	9.72311	N.D.	N.D.	N.D.	0.000182085	N.D.	0.000218501	N.D.	N.D.	N.D.	0.000111531	0.000182085	N.A.	0.000165016	7.5639e-05	1.10344	N.A.
A	Glucose 6-phosphate	C00668,C01172,C00092	259.021	10.1437	0.000858698	0.000300133	0.00290669	0.0365225	0.000656221	0.00179554	0.0227029	0.000857029	0.0103257	0.00185069	0.00824886	0.0158381	0.00750638	0.00932332	1.09891	0.93075
P	Indole-3-carboxaldehyde	C11002	146.063	6.54619	N.D.	N.D.	N.D.	N.D.	3.44384e-05	N.D.	4.07173e-05	N.D.	1.31226e-05	4.07502e-05	3.44384e-05	N.A.	3.153e-05	1.59413e-05	1.09224	N.A.
C	Creatine	C00300	133.079	8.59748	0.00549585	0.00610065	0.00651034	0.00824471	0.00142243	0.00388978	0.0085144	0.00401299	0.00446276	0.00454894	0.0055548	0.00252619	0.00508577	0.00193734	1.09222	0.75084
P	Oleoyl ethanolamine	No ID	326.308	13.4465	0.000306709	0.000191009	0.000390166	0.000257616	0.000211923	9.77614e-05	0.000217573	7.08218e-05	0.000410778	0.000447319	0.000271485	7.99098e-05	0.000248851	0.000174005	1.09095	0.80096
C	Stachydrine	C10172	144.101	11.0537	9.18728e-05	0.000452141	0.000564791	0.000116516	0.000790613	9.41664e-05	0.000616625	0.000182755	0.000618135	0.000338537	0.000403187	0.000299044	0.000370043	0.000242141	1.08957	0.85227
C	N-Acetylputrescine	C02714	131.117	8.26015	0.000100131	7.42584e-05	5.19167e-05	N.D.	N.D.	4.47843e-05	9.87284e-05	7.10259e-05	6.84524e-05	6.56094e-05	7.54355e-05	2.41289e-05	6.97201e-05	1.9258e-05	1.08198	0.74676
A	IMP	C00130	347.039	9.82596	0.000912027	0.000994222	N.D.	0.000815569	0.0111172	0.00452132	0.0015935	0.00322259	0.00158216	0.00524788	0.00345976	0.0051055	0.00323349	0.0016683	1.06998	0.93682
C	Theobromine	C07480	181.07	19.7129	0.00609931	0.00335625	0.00435543	0.00277403	0.000897528	0.00232926	0.0109493	0.00137375	0.000729536	0.000974955	0.00349651	0.0019241	0.00327136	0.00433513	1.06882	0.91922
C	Hypoxanthine	C00262	137.045	10.674	0.00833942	0.00676695	0.0122838	0.00540511	0.00278232	0.00246881	0.0156707	0.00148116	0.00975571	0.00451728	0.00711552	0.00353669	0.00677874	0.0059094	1.04968	0.91621
A	Isocitric acid	C00311	191.019	31.1136	N.D.	N.D.	N.D.	0.00030755	N.D.	N.D.	0.000296135	N.D.	N.D.	N.D.	0.00030755	N.A.	0.000296135	N.A.	1.03855	N.A.
A	Gluconic acid	C00257	195.05	8.34946	0.000455967	0.000373954	0.000869344	0.00101672	0.00169642	0.000586706	0.000807577	0.000797363	0.0015148	0.000563837	0.000882483	0.000529436	0.000854057	0.000386543	1.03328	0.92536
C	Lumazine	C03212	165.043	19.4116	0.000128574	N.D.	N.D.	N.D.	N.D.	N.D.	0.000246351	7.05206e-05	5.87958e-05	N.D.	0.000128574	N.A.	0.000125223	0.000105064	1.02676	N.A.
C	Trimethylamine N-oxide	C01104	76.0759	6.54903	0.000198858	0.000318172	0.000173338	0.000402087	8.95422e-05	9.36887e-05	0.000193037	0.000152859	0.000598666	0.00011884	0.0002364	0.000123584	0.000231418	0.000208662	1.02153	0.96475
N	cis-4,7,10,13,16,19-Docosahexaenoic acid	C06429	327.234	13.6715	0.00473178	0.000796414	0.00474196	0.00250415	0.00218228	0.0036281	0.00190658	0.00153423	0.00517858	0.0027903	0.00299132	0.00171781	0.00300756	0.00146018	0.9946	0.98755
A	Benzoic acid	C00180	121.03	10.1598	N.D.	0.00012063	N.D.	N.D.	N.D.	N.D.	0.000122729	N.D.	N.D.	N.D.	0.00012063	N.A.	0.000122729	N.A.	0.982901	N.A.
C	2-Amino-2-(hydroxymethyl)-1,3-propanediol	C07182	122.081	8.14312	N.D.	N.D.	0.000149851	N.D.	2.30675e-05	N.D.	8.82313e-05	N.D.	N.D.	N.D.	8.64592e-05	8.96494e-05	8.82313e-05	N.A.	0.979916	N.A.
A	N-Acetyl-β-alanine	C01073	130.05	9.11788	0.000567699	0.000307144	0.000178543	0.000594662	0.00013246	0.000477456	0.000315104	0.000161381	0.000417377	0.000473427	0.000356101	0.00021542	0.000368949	0.000133246	0.965178	0.91304
C	Thiaproline	No ID	134.027	13.1698	0.000305363	0.000776905	0.00111035	0.000636743	0.000180616	0.000772081	0.000851153	0.00040283	0.000592319	0.000509695	0.000601996	0.000372753	0.000625616	0.000184729	0.962246	0.90323
A	N-Acetylglucosamine 6-phosphate	C00357	300.047	9.42003	0.000791623	0.000268583	0.000396366	0.00110669	N.D.	0.000316094	0.00120846	0.000172077	0.00132918	0.000308062	0.000640816	0.000382141	0.000666775	0.000554207	0.961068	0.93624
N	Glycochenodeoxycholic acid	C05466	448.306	10.6669	6.11364e-06	N.D.	3.46e-05	N.D.	2.1803e-05	3.27354e-05	9.40741e-06	6.0274e-06	4.87477e-05	1.55238e-05	2.08389e-05	1.42676e-05	2.24883e-05	1.79244e-05	0.926652	0.89125
P	Calcimycin	C11309	524.273	12.8077	N.D.	5.49367e-06	N.D.	1.08784e-05	N.D.	2.23881e-06	N.D.	6.79452e-06	1.80326e-05	N.D.	8.18602e-06	3.80756e-06	9.02198e-06	8.12909e-06	0.907343	0.88733
N	Glycodeoxycholic acid	C05464	448.306	10.9079	4.36364e-06	N.D.	N.D.	N.D.	8.14894e-06	3.9403e-06	5.2963e-06	N.D.	1.41608e-05	4.54762e-06	6.25629e-06	2.67661e-06	6.98626e-06	4.81509e-06	0.895513	0.82434
C	N-Acetylhistidine	C02997	198.087	9.52022	0.000498156	N.D.	0.000525508	7.26191e-05	0.000268866	0.000763064	0.000411101	0.000507445	0.000122498	0.0001019	0.000341287	0.000212895	0.000381202	0.000277303	0.895293	0.81406
N	Asiatic acid	C08617	487.339	11.2686	N.D.	N.D.	N.D.	N.D.	2.53525e-05	6.04478e-06	1.44444e-05	N.D.	4.57087e-05	4.7653e-05	2.53525e-05	N.A.	2.84627e-05	2.13289e-05	0.890727	N.A.
A	Hexanoic acid	C01585	115.076	9.16267	0.000127878	0.000163418	0.000380784	0.000157051	0.000187709	0.000238385	0.000179351	N.D.	0.000172741	0.000323259	0.000203368	0.000101442	0.000228434	6.97654e-05	0.890269	0.67474
A	Isobutyric acid	C02632	87.0456	10.171	5.54505e-05	0.000103412	N.D.	8.39039e-05	N.D.	N.D.	8.06869e-05	0.000101191	N.D.	N.D.	8.09222e-05	2.41195e-05	9.09389e-05	1.44985e-05	0.889853	0.6031
A	Ribose 5-phosphate	C00117	229.011	10.9665	0.00146616	0.000392616	0.00109528	0.00175817	0.000593928	0.00128335	0.00143623	0.000569605	0.0014299	0.00125079	0.00106123	0.000573644	0.00119398	0.000358957	0.888822	0.67469
C	Ergothioneine	C05570	230.095	16.0516	0.000217637	0.000627764	0.00043362	0.000977921	0.00966606	0.000432437	0.00245224	0.00658936	0.000726576	0.00333038	0.0023846	0.00408004	0.0027062	0.00248102	0.881163	0.88479
N	cis-11-Eicosenoic acid	C16526	309.28	14.8915	0.000111711	4.32482e-05	0.000270818	9.60104e-05	0.000182514	0.000141932	7.29571e-05	5.14587e-05	0.000379296	0.000164983	0.00014086	8.8053e-05	0.000162125	0.00013017	0.868836	0.77098
C	1-Methyladenosine	C02494	282.119	9.6324	6.09972e-05	3.62321e-05	7.675e-05	5.32765e-05	1.82817e-05	5.78613e-05	5.72923e-05	6.40672e-05	5.16702e-05	5.1862e-05	4.91075e-05	2.25769e-05	5.65506e-05	5.11291e-06	0.868382	0.50843
C	Choline	C00114	104.107	6.78763	0.00687713	0.0146515	0.0261708	0.00749258	0.0112158	0.0153992	0.0160501	0.00645364	0.0152843	0.0238086	0.0132816	0.007855	0.0153992	0.00614772	0.862485	0.64839
C	γ-Glu-Cys	C00669	251.069	12.1719	6.70627e-05	0.000121528	7.75e-05	6.67642e-05	4.15407e-05	8.46124e-05	8.59661e-05	8.09781e-05	0.000104586	N.D.	7.48791e-05	2.92462e-05	8.90358e-05	1.05789e-05	0.841	0.35981
C	Spermidine	C00315	146.165	4.53901	0.00259989	0.00177526	0.00267163	0.00352474	0.00224655	0.00377113	0.00404698	0.00177009	0.00273848	0.00296806	0.00256361	0.000643969	0.00305895	0.000902155	0.83807	0.3499
P	Prostaglandin D1	C06438	372.274	9.39592	N.D.	1.18354e-05	N.D.	N.D.	N.D.	N.D.	1.41481e-05	N.D.	N.D.	N.D.	1.18354e-05	N.A.	1.41481e-05	N.A.	0.836537	N.A.
A	Pelargonic acid	C01601	157.123	8.32819	0.000719196	0.000801935	0.00130369	0.000657345	0.000575419	0.00154436	0.00100731	0.000755838	0.000560674	0.000999915	0.000811517	0.000287385	0.00097362	0.000369298	0.833505	0.46215
A	NADP+	C00006	742.069	9.64599	N.D.	N.D.	N.D.	N.D.	0.000182046	0.000648873	6.78053e-05	0.000122582	0.00011741	0.000148622	0.000182046	N.A.	0.000221059	0.000240936	0.823518	N.A.
N	FA(19:0)	No ID	297.279	15.1438	6.34091e-06	N.D.	N.D.	2.75676e-06	8.23404e-06	3.44776e-06	1.0963e-05	4.50685e-06	9.55e-06	7.02381e-06	5.77724e-06	2.78181e-06	7.09828e-06	3.20133e-06	0.813893	0.56662
N	FA(16:2)	No ID	251.204	13.1434	N.D.	N.D.	N.D.	N.D.	8.40426e-06	8.35821e-06	N.D.	N.D.	1.23e-05	N.D.	8.40426e-06	N.A.	1.03291e-05	2.78727e-06	0.813648	N.A.
A	3-Phenylpropionic acid	C05629	149.058	9.05446	N.D.	0.00013259	N.D.	N.D.	0.000134532	0.000138734	N.D.	0.000117444	N.D.	0.000243153	0.000133561	1.37261e-06	0.000166444	6.72795e-05	0.802439	0.48641
C	Lidocaine	C07073	235.18	9.53843	6.16826e-05	N.D.	N.D.	9.23296e-05	N.D.	4.60382e-05	1.92258e-05	N.D.	0.000223891	N.D.	7.70061e-05	2.16707e-05	9.63851e-05	0.000111234	0.798942	0.79433
A	FAD_divalent	C00016	391.569	8.0479	N.D.	8.67096e-05	N.D.	0.000110601	N.D.	N.D.	0.000190817	6.06096e-05	8.36717e-05	0.00016691	9.86551e-05	1.68935e-05	0.000125502	6.30913e-05	0.786083	0.47409
A	Phosphoenolpyruvic acid	C00074	166.973	22.4944	0.000260184	N.D.	N.D.	0.000391649	N.D.	0.000419859	N.D.	N.D.	N.D.	N.D.	0.000325917	9.29602e-05	0.000419859	N.A.	0.776252	N.A.
N	FA(19:2)	No ID	293.247	14.178	4.61364e-06	2.73418e-06	N.D.	7.52703e-06	4.35106e-06	8.32836e-06	N.D.	N.D.	4.25e-06	N.D.	4.80648e-06	1.99503e-06	6.28918e-06	2.88383e-06	0.764245	0.59899
A	Octanoic acid	C06423	143.107	8.56858	0.000130645	0.000210433	0.000450254	N.D.	0.00022293	0.000450257	0.000302364	0.000194832	0.000285735	0.000446124	0.000253566	0.000137349	0.000335862	0.000110418	0.754969	0.36971
C	Cysteine glutathione disulfide	C05526	427.095	11.1577	N.D.	0.000140833	0.000222235	8.94175e-05	9.3993e-05	3.612e-05	6.41984e-05	7.40583e-05	0.000554939	N.D.	0.00013662	6.16249e-05	0.000182329	0.000248926	0.749304	0.74267
A	CoA_divalent	C00010	382.549	11.0054	0.000225862	N.D.	N.D.	0.000515256	N.D.	N.D.	0.000499693	N.D.	N.D.	N.D.	0.000370559	0.000204633	0.000499693	N.A.	0.741573	N.A.
P	Cortisone	C00762	361.205	7.87401	N.D.	N.D.	N.D.	N.D.	1.11418e-05	9.50746e-06	2.66296e-05	N.D.	9.025e-06	N.D.	1.11418e-05	N.A.	1.5054e-05	1.00277e-05	0.740123	N.A.
A	6-Phosphogluconic acid	C00345	275.017	15.3315	0.000379757	N.D.	N.D.	0.00196128	0.000275555	0.000555622	0.00186627	N.D.	0.00157001	0.000737186	0.000872197	0.00094461	0.00118227	0.00063482	0.737729	0.65374
N	FA(14:1)-2	No ID	225.186	12.9674	N.D.	N.D.	N.D.	N.D.	8.56383e-06	N.D.	N.D.	N.D.	1.68945e-05	6.52381e-06	8.56383e-06	N.A.	1.17091e-05	7.33317e-06	0.73138	N.A.
A	Lauric acid	C02679	199.169	7.83674	0.00091092	0.00126281	0.00129525	0.00298172	0.0012094	0.00241699	0.00270938	0.00135029	0.00131715	0.00268473	0.00153202	0.000824622	0.00209571	0.00070508	0.731026	0.2796
N	FA(17:2)	No ID	265.219	13.567	N.D.	3.59494e-06	N.D.	2.5e-06	3.67021e-06	4.46269e-06	N.D.	N.D.	N.D.	N.D.	3.25505e-06	6.54975e-07	4.46269e-06	N.A.	0.729392	N.A.
A	Glycerol 3-phosphate	C00093	171.006	12.585	0.00269604	0.00794553	0.000496351	0.0111509	0.000689509	0.00585472	0.00933123	0.00274463	0.0100032	0.00369031	0.00459567	0.00473983	0.00632481	0.00326145	0.726609	0.52285
C	Taurine	C00245	126.022	19.6824	0.00222027	0.00219292	0.00484344	0.00102896	0.0048036	0.00471065	0.00675955	0.00427326	0.00292161	0.00214003	0.00301784	0.00171712	0.00416102	0.00178098	0.725264	0.33174
A	5-Oxoproline	C01879	128.035	9.77197	0.00295816	0.00234002	0.00285799	0.00541327	0.00157419	0.002734	0.00392818	0.00122656	0.00558968	0.00750554	0.00302873	0.00144137	0.00419679	0.00244552	0.721676	0.39049
C	Dyphylline	C07819	255.106	19.7865	N.D.	N.D.	N.D.	0.000277387	0.000588749	0.000237536	N.D.	N.D.	N.D.	0.000978082	0.000433068	0.000220166	0.000607809	0.000523645	0.712507	0.72314
A	Lactic acid	C00186,C00256,C01432	89.0244	11.2807	0.444821	0.571258	0.428957	0.80056	0.212543	0.572135	0.721866	0.235575	1.23531	0.794951	0.491628	0.215515	0.711968	0.363104	0.690519	0.28425
C	N1-Acetylspermine	C02567	245.233	5.56911	N.D.	N.D.	N.D.	N.D.	3.62763e-05	6.42505e-05	2.39355e-05	3.05174e-05	3.59005e-05	0.000108676	3.62763e-05	N.A.	5.26559e-05	3.48869e-05	0.688931	N.A.
N	FA(19:1)	No ID	295.265	14.6074	1.06818e-05	6.98734e-06	N.D.	8.89189e-06	2.29234e-05	1.10299e-05	N.D.	1.05205e-05	3.58149e-05	1.49286e-05	1.23711e-05	7.19476e-06	1.80735e-05	1.19904e-05	0.68449	0.45245
N	Etiocholan-3α-ol-17-one sulfate	No ID	369.173	11.5996	4.05092e-05	5.36709e-06	0.0001962	3.55405e-06	1.41288e-05	1.08358e-05	0.000114778	1.0274e-05	0.000239319	1.08095e-05	5.19518e-05	8.19779e-05	7.72031e-05	0.000101224	0.672924	0.6766
C	Glycerophosphocholine	C00670	258.109	19.4086	0.0362701	0.0183508	0.0130972	0.0181656	0.0049253	0.0287238	0.0480894	0.043374	0.00597097	0.00886307	0.0181618	0.0114978	0.0270042	0.0192809	0.672553	0.40971
C	N5-Ethylglutamine	C01047	175.107	10.9156	3.54675e-05	7.71835e-05	0.000104113	1.9128e-05	N.D.	N.D.	8.96125e-05	N.D.	0.000109298	6.48276e-05	5.89729e-05	3.877e-05	8.79127e-05	2.22839e-05	0.670813	0.2706
C	S-Methylcysteine	No ID	136.043	11.0925	0.00015664	0.000261932	0.000273468	0.000173471	0.000148647	0.000199738	0.000370881	0.000235159	0.0004391	0.000293581	0.000202831	6.00294e-05	0.000307692	9.79477e-05	0.659203	0.082818
N	FA(16:3)	No ID	249.185	12.8716	6.29545e-06	3.25316e-06	N.D.	5.7973e-06	1.516e-05	1.03433e-05	8.81481e-06	N.D.	1.74773e-05	9.7619e-06	7.62647e-06	5.19605e-06	1.15993e-05	3.96894e-06	0.657493	0.27292
A	Sedoheptulose 7-phosphate	C05382	289.032	9.90682	0.0012499	0.000242395	0.00160592	0.00465931	0.00119697	0.00140608	0.0076378	0.000428777	0.00291943	0.0013868	0.0017909	0.00168117	0.00275578	0.00287105	0.64987	0.53905
P	20-Hydroxyecdysone	C02633	481.318	7.00159	6.36364e-06	N.D.	N.D.	4.90541e-06	N.D.	4.50746e-06	8.18519e-06	N.D.	N.D.	1.35714e-05	5.63452e-06	1.03112e-06	8.75469e-06	4.55874e-06	0.6436	0.35852
P	α-Chaconine	C10796	852.516	6.94086	N.D.	6.64557e-06	N.D.	5.24324e-06	N.D.	N.D.	N.D.	5.0411e-06	1.34957e-05	N.D.	5.94441e-06	9.91594e-07	9.26837e-06	5.97827e-06	0.641365	0.57443
C	S-Adenosylhomocysteine	C00021	385.128	8.53434	4.42744e-05	4.80495e-05	9.88934e-05	0.000300041	6.32204e-05	0.000359827	0.000171766	6.21623e-05	0.000130091	0.000149788	0.000110896	0.000107913	0.000174727	0.000111306	0.63468	0.38417
A	Propionic acid	C00163	73.0297	11.3842	N.D.	0.000141148	N.D.	0.00018453	N.D.	N.D.	0.000238663	N.D.	0.000248071	0.000286426	0.000162839	3.06757e-05	0.00025772	2.53011e-05	0.631845	0.072786
C	3-Aminobutyric acid	No ID	104.07	7.81625	N.D.	N.D.	N.D.	N.D.	5.00594e-05	2.608e-05	6.96679e-05	8.41659e-05	0.000163188	5.44682e-05	5.00594e-05	N.A.	7.95139e-05	5.14838e-05	0.629568	N.A.
N	FA(20:5)	No ID	301.218	13.3531	0.000149727	8.21951e-05	0.000246113	9.98628e-05	0.000252881	0.000586062	9.55654e-05	9.27563e-05	0.000366711	0.00019282	0.000166156	8.00445e-05	0.000266783	0.000210355	0.622812	0.3622
C	Spermine	C00750	203.222	4.4837	8.38883e-05	0.000107409	0.00029929	8.06505e-05	0.000499158	0.000387115	0.000448891	0.000304164	0.000269371	0.000324855	0.000214079	0.000183482	0.000346879	7.13139e-05	0.617158	0.18979
C	Gly-Asp	No ID	191.065	9.57812	1.59375e-05	2.32927e-05	N.D.	4.67472e-05	2.57476e-05	6.00706e-05	4.57455e-05	2.91179e-05	4.8672e-05	4.33478e-05	2.79312e-05	1.32184e-05	4.53908e-05	1.11285e-05	0.615351	0.079841
A	Uric acid	C00366	167.021	9.14563	0.00124925	0.00533053	0.00384323	0.00247428	0.00943751	0.00566273	0.00474071	0.0070259	0.0104959	0.00865305	0.00446696	0.00316882	0.00731565	0.00231025	0.610603	0.14649
C	Adenosine	C00212	268.103	9.56561	0.00313002	0.00297018	0.000691842	0.00667648	0.000159176	0.00221497	0.00209468	0.00892042	0.00401852	0.00510079	0.00272554	0.0025766	0.00446988	0.00278995	0.609757	0.33463
A	2,3-Diphosphoglyceric acid	C01159	264.951	19.5678	0.00121714	0.00299133	0.00401301	0.00128017	0.0160249	0.0157103	0.00692251	0.0087366	0.0012947	0.00923517	0.0051053	0.00621788	0.00837986	0.00517006	0.609235	0.39252
C	Saccharopine	C00449	277.138	10.342	2.64892e-05	0.000348749	N.D.	0.000120623	0.000220673	0.00011829	0.000486018	0.000102515	0.000444123	0.000336712	0.000179134	0.000138105	0.000297532	0.000179381	0.602066	0.30024
A	3-Hydroxybutyric acid	C01089,C03197	103.04	9.81998	0.00313844	0.00224744	0.00543648	0.00103961	0.00681788	0.00209015	0.0105843	0.00197149	0.00502104	0.0121309	0.00373597	0.0023576	0.00635956	0.00475475	0.587457	0.31233
A	Pantothenic acid	C00864	218.103	7.84469	0.000352447	0.000509432	0.000600555	0.000516821	6.57464e-05	N.D.	0.000852167	0.000450692	0.000699431	0.00082708	0.000409	0.000211794	0.000707343	0.000183706	0.578221	0.058705
C	Glu	C00025,C00217,C00302	148.06	10.5135	0.0511619	0.0598353	0.118139	0.0390098	0.023719	0.0817309	0.0952639	0.0920617	0.116305	0.120704	0.0583731	0.0360624	0.101213	0.0166312	0.576734	0.055138
A	Ribulose 1,5-diphosphate	C01182	308.977	16.4279	N.D.	N.D.	N.D.	0.000186877	N.D.	0.000297353	0.000354598	N.D.	N.D.	N.D.	0.000186877	N.A.	0.000325975	4.04784e-05	0.573285	N.A.
C	Uracil	C00106	113.034	19.7154	0.000143206	0.000140053	0.000423181	0.000194376	8.44214e-05	0.000126411	0.0009085	7.58854e-05	0.000442137	0.000204516	0.000197048	0.000132264	0.00035149	0.000341576	0.560607	0.38769
N	Heneicosanoic acid	No ID	325.309	15.6445	N.D.	1.70886e-06	N.D.	N.D.	3.53191e-06	N.D.	7.7037e-06	2.63014e-06	3.875e-06	N.D.	2.62039e-06	1.28909e-06	4.73628e-06	2.64417e-06	0.553259	0.32135
C	Urea	C00086	61.0396	19.0019	0.0404165	0.0357112	0.054465	0.0483284	0.0195997	0.0632015	0.108632	0.0402793	0.0744799	0.0723171	0.0397041	0.0133501	0.071782	0.0246554	0.553121	0.042023	*
P	22-Hydroxycholesterol	C05502	385.348	13.1712	0.000881317	0.000340547	0.00021467	0.000631512	N.D.	0.000262465	0.00014792	0.00102523	0.00275551	0.000526342	0.000517012	0.000299098	0.000943493	0.00106781	0.547976	0.43482
C	Homoserinelactone	No ID	102.055	7.02626	1.96458e-05	N.D.	N.D.	1.79636e-05	N.D.	3.36e-05	4.03311e-05	2.54615e-05	3.55111e-05	3.74783e-05	1.88047e-05	1.18949e-06	3.44764e-05	5.62129e-06	0.545438	0.0024129	**
C	Nicotinamide	C00153	123.055	7.29359	0.00421395	0.00529142	0.00593113	0.00512788	0.00230508	0.00389402	0.0131062	0.00356747	0.00937976	0.0122781	0.00457389	0.00140898	0.0084451	0.00452202	0.541603	0.12998
N	Deoxycholic acid	C04483	391.285	11.5651	3.97727e-06	N.D.	N.D.	4.44595e-06	6.2766e-06	6.50746e-06	N.D.	N.D.	1.115e-05	9.69048e-06	4.89994e-06	1.21503e-06	9.11598e-06	2.37399e-06	0.537511	0.071964
N	3-Hydroxytetradecanoic acid	No ID	243.197	12.4877	N.D.	N.D.	N.D.	1.53251e-05	N.D.	N.D.	N.D.	N.D.	N.D.	2.85297e-05	1.53251e-05	N.A.	2.85297e-05	N.A.	0.537163	N.A.
A	Pyruvic acid	C00022	87.009	13.4445	0.00151682	N.D.	N.D.	0.00100665	0.00316315	0.00344184	0.00265474	0.00230317	N.D.	0.00576741	0.00189554	0.00112703	0.00354179	0.00155825	0.535192	0.16581
P	Sphinganine	C00836	302.307	10.7563	0.000212179	9.97621e-05	0.000738652	8.86725e-05	0.000324998	0.000297617	0.00040095	0.000138325	0.000972328	0.000934109	0.000292853	0.000267045	0.000548666	0.000381209	0.533754	0.25791
A	Decanoic acid	C01571	171.138	8.14372	0.000175209	0.000274151	0.00049278	0.000185508	0.000179974	0.000738925	0.000379936	0.000354325	0.000227827	0.000752125	0.000261524	0.000135571	0.000490628	0.000239754	0.53304	0.10974
C	Glutathione (GSSG)_divalent	C00127	307.082	11.6233	0.0054964	0.0075031	0.00992766	0.00429909	0.0183477	0.0153111	0.00882153	0.0175404	0.0204856	0.0240339	0.00911479	0.00558544	0.0172385	0.00573089	0.528745	0.052916
A	2-Deoxyglucose 6-phosphate	C06369	243.027	10.4795	0.000104719	0.000225589	N.D.	N.D.	N.D.	N.D.	N.D.	N.D.	0.000312726	N.D.	0.000165154	8.5468e-05	0.000312726	N.A.	0.528112	N.A.
C	Gln	C00064,C00303,C00819	148.078	10.3319	0.00390941	0.0036768	0.00345001	0.00470789	0.00131456	0.00500969	0.00590558	0.00469109	0.0109676	0.00599509	0.00341173	0.00126467	0.00651382	0.00255246	0.523769	0.051836
C	Pipecolic acid	C00408	130.086	9.94492	0.000131247	0.0021946	0.000163586	5.17745e-05	0.000178175	0.000676661	0.00162833	0.000176185	0.00144653	0.00126502	0.000543876	0.000924077	0.00103854	0.000600045	0.523691	0.34949
N	FA(24:4)	No ID	359.295	14.778	2.75268e-05	1.27841e-05	N.D.	2.25499e-05	3.16089e-05	3.94701e-05	2.75185e-05	4.36986e-06	8.70672e-05	6.76357e-05	2.36174e-05	8.1168e-06	4.52123e-05	3.2668e-05	0.522367	0.21848
A	N-Acetylglutamic acid	C00624	188.056	13.7605	0.00139909	0.00269161	0.00265056	0.00191571	0.000226383	0.00428065	0.00159151	0.00208778	0.00472303	0.00441668	0.00177667	0.00102055	0.00341993	0.00146203	0.519504	0.077427
A	myo-Inositol 2-phosphate	No ID	259.022	10.871	0.00125349	0.0015319	0.00168285	0.00149081	0.000580392	0.00225814	0.00480809	0.00156987	0.00206529	0.0021075	0.00130789	0.000434871	0.00256178	0.00128207	0.51054	0.094166
C	Trp	C00078,C00525,C00806	205.096	10.5912	0.001085	0.00155931	0.00116667	0.0010579	0.000909301	0.00231129	0.00199523	0.00149808	0.00263191	0.00295073	0.00115563	0.000244078	0.00227745	0.000562842	0.507425	0.0078813	**
A	Myristoleic acid	C08322	225.185	7.63408	N.D.	9.92881e-05	N.D.	N.D.	0.000122101	0.000420088	9.14452e-05	0.000198607	0.000109681	0.000277411	0.000110694	1.61308e-05	0.000219446	0.000134614	0.504426	0.14602
A	GDP-mannose GDP-galactose	C00096 C02280	604.069	8.49683	0.000361397	0.000178368	0.000224315	0.000406024	0.000219891	0.000501454	0.000859245	0.000200494	0.000646676	0.000561261	0.000277999	9.94114e-05	0.000553826	0.000239553	0.501961	0.060109
C	N,N-Dimethylglycine	C01026	104.07	10.5299	2.34737e-05	9.78541e-05	8.50208e-05	4.04938e-05	8.59529e-05	0.000104019	0.000174639	8.89865e-05	0.000170547	0.000134867	6.65591e-05	3.25272e-05	0.000134612	3.84421e-05	0.494452	0.017042	*
C	Methionine sulfoxide	C02989	166.052	11.3264	N.D.	3.99373e-05	N.D.	N.D.	7.59984e-05	0.000112319	7.59662e-05	0.000117755	0.000133284	0.000151416	5.79679e-05	2.54991e-05	0.000118148	2.80593e-05	0.490638	0.10673
C	Cys	C00097,C00736,C00793	122.026	10.8594	0.000126141	0.000588919	0.000349286	0.000479366	N.D.	0.000276827	0.000719662	7.58465e-05	0.00279903	7.97477e-05	0.000385928	0.000198971	0.000790223	0.00115315	0.488378	0.48159
N	FA(26:2)	No ID	391.357	15.929	N.D.	3.41772e-06	N.D.	N.D.	4.79787e-06	3.53731e-06	N.D.	N.D.	1.28009e-05	9.04762e-06	4.1078e-06	9.75914e-07	8.46196e-06	4.6595e-06	0.485443	0.24365
C	Asp	C00049,C00402,C16433	134.044	11.0766	0.00286276	0.00454665	0.0101596	0.00361845	0.00574554	0.00721463	0.0119933	0.0106827	0.014274	0.0118246	0.00538661	0.00287717	0.0111979	0.00257971	0.481039	0.010063	*
N	FA(24:2)	No ID	363.326	15.5019	N.D.	N.D.	N.D.	N.D.	6.45745e-06	5.46269e-06	N.D.	N.D.	2.56366e-05	9.35714e-06	6.45745e-06	N.A.	1.34855e-05	1.07018e-05	0.478845	N.A.
P	Trilaurin	No ID	656.574	16.9376	7.74447e-05	1.77241e-05	0.0001124	2.68623e-05	4.37036e-05	3.07953e-05	0.000106085	1.85335e-05	0.000232707	0.000204823	5.56269e-05	3.90685e-05	0.000118589	9.78957e-05	0.469074	0.2367
C	SDMA	No ID	203.149	7.67492	3.01217e-05	4.23943e-05	5.025e-05	3.68767e-05	3.11555e-05	3.224e-05	0.000195136	4.52125e-05	7.59673e-05	5.90289e-05	3.81596e-05	8.35796e-06	8.1517e-05	6.55594e-05	0.468119	0.21412
C	Val	C00183,C06417,C16436	118.086	9.70934	0.0121253	0.0202052	0.0191694	0.0105355	0.0126414	0.0260451	0.0410648	0.0181929	0.0379189	0.036464	0.0149354	0.00442197	0.0319371	0.00952901	0.467649	0.012343	*
A	Succinic acid	C00042	117.019	22.3354	0.0116741	0.0141201	0.00357087	0.00922659	0.00123454	0.0100908	0.0174421	0.00594562	0.0344673	0.0180327	0.00796524	0.00542774	0.0171957	0.01091	0.463211	0.14238
C	His	C00135,C00768,C06419	156.076	7.19943	0.00355922	0.00529227	0.00440337	0.00289863	0.00274121	0.00616536	0.00782286	0.00473907	0.0139716	0.00847945	0.00377894	0.00107007	0.00823567	0.0035229	0.458851	0.044953	*
A	Fumaric acid	C00122	115.004	27.3809	0.000681275	0.000786263	0.00121377	0.00096157	0.0007652	0.00138963	0.00266465	0.00100971	0.00204431	0.00254641	0.000881616	0.000211837	0.00193094	0.000719666	0.456573	0.028402	*
A	ADP-glucose GDP-fucose	C00498 C00325	588.075	8.53257	0.000134797	0.000127745	0.000192178	0.000169372	0.000122791	0.000347178	0.000380503	0.000182878	0.000360451	0.000375805	0.000149377	3.00792e-05	0.000329363	8.29366e-05	0.453532	0.0059458	**
C	Cytidine	C00475	244.094	9.40137	0.000470673	0.000580962	N.D.	0.00061317	N.D.	N.D.	0.00123214	N.D.	N.D.	N.D.	0.000554935	7.47293e-05	0.00123214	N.A.	0.450382	N.A.
C	2-Methylserine	C02115	120.065	10.0108	2.51528e-05	4.13023e-05	N.D.	N.D.	N.D.	N.D.	N.D.	N.D.	9.12309e-05	5.82471e-05	3.32276e-05	1.14194e-05	7.4739e-05	2.33231e-05	0.444581	0.19795
C	3-Methylhistidine	C01152	170.092	7.39072	0.0003776	0.000396214	0.000278275	0.000191035	0.000404687	0.00036944	0.000890103	0.000566925	0.00151464	0.000532173	0.000329562	9.2485e-05	0.000774655	0.000454711	0.425431	0.093304
A	myo-Inositol 1-phosphate myo-Inositol 3-phosphate	C01177 C04006	259.022	10.6105	0.00154745	0.00414185	0.00457396	0.00825348	0.00165858	0.00696916	0.0133257	0.00487687	0.00776417	0.0144905	0.00403506	0.00273554	0.00948528	0.00419319	0.425403	0.045722	*
A	GMP	C00144	362.049	9.4072	0.00143406	0.00232858	0.000740793	0.00127401	0.00118606	0.00371428	0.00153942	0.00249328	0.00528788	0.00348476	0.0013927	0.000582957	0.00330392	0.00140604	0.421529	0.03504	*
C	Tyr	C00082,C01536,C06420	182.08	10.9042	0.00230809	0.00471334	0.00335963	0.00341892	0.00280007	0.00717486	0.00681591	0.00646884	0.0124498	0.00700705	0.00332001	0.000900975	0.00798328	0.00251059	0.41587	0.011244	*
C	Met	C00073,C00855,C01733	150.058	10.3121	0.000609287	0.00101926	0.00178818	0.00096287	0.00138022	0.00240486	0.0022386	0.00173234	0.00289046	0.0045879	0.00115196	0.000448538	0.00277083	0.00109678	0.415747	0.026205	*
N	FA(24:5)	No ID	357.28	14.4581	1.70455e-05	9.41772e-06	N.D.	2.45344e-05	2.46882e-05	3.6153e-05	3.22963e-05	7.57534e-06	7.09776e-05	8.29153e-05	1.89215e-05	7.27098e-06	4.59835e-05	3.06097e-05	0.411484	0.11994
A	GDP	C00035	442.016	11.0605	0.00114186	0.000949578	N.D.	0.000947586	N.D.	0.00265743	0.00178191	0.00184639	0.00272571	0.00335185	0.00101301	0.000111591	0.00247266	0.000659641	0.409683	0.0067343	**
A	2-Oxoisovaleric acid	C00141	115.04	10.5316	N.D.	N.D.	N.D.	N.D.	0.000306771	0.000820748	0.000700985	0.00061501	N.D.	0.000889414	0.000306771	N.A.	0.000756539	0.000122332	0.405492	N.A.
A	ADP-ribose	C00301	558.063	8.72357	0.0013942	0.00244426	0.00254927	0.00127812	0.00079393	0.00166161	0.00680941	0.001756	0.0031253	0.00758127	0.00169196	0.000769307	0.00418672	0.00282014	0.404125	0.11976
C	Arg	C00062,C00792	175.118	7.03014	0.00424222	0.00377197	0.00519122	0.00545407	0.00237859	0.00674409	0.0165109	0.00644101	0.0121498	0.0104225	0.00420761	0.00123059	0.0104536	0.00416623	0.402502	0.025824	*
N	cis-8,11,14-Eicosatrienoic acid	C03242	305.249	14.0528	0.000318167	0.000109022	0.000436693	0.000390086	0.000218882	0.00161105	0.000222859	0.000193169	0.00106293	0.000608793	0.00029457	0.000132321	0.000739761	0.000601393	0.398196	0.17498
A	AMP	C00020	346.054	9.54614	0.012002	0.0137214	0.00106477	0.00576013	0.0127556	0.0255952	0.0104325	0.0117109	0.0430843	0.0231649	0.00906078	0.00545102	0.0227976	0.0131845	0.397445	0.080544
C	Betaine	C00719	118.086	10.8285	0.00391362	0.0084869	0.00733253	0.00419064	0.00533071	0.00798916	0.0475812	0.00447339	0.00559436	0.00832979	0.00585088	0.00199524	0.0147936	0.0184	0.395501	0.33944
C	Histamine	C00388	112.086	4.77324	N.D.	3.59981e-05	N.D.	1.72545e-05	3.89085e-05	N.D.	N.D.	N.D.	N.D.	7.79234e-05	3.07204e-05	1.17522e-05	7.79234e-05	N.A.	0.394239	N.A.
A	Mucic acid	C00879,C01807	209.029	14.7092	0.000205748	0.00026982	N.D.	0.000212009	0.000343097	0.00102531	N.D.	0.000797258	0.000139003	N.D.	0.000257669	6.38389e-05	0.000653856	0.000460225	0.394075	0.27357
C	N-Methylproline	No ID	130.085	11.8758	N.D.	2.29756e-05	N.D.	N.D.	N.D.	2.848e-05	5.28172e-05	3.36664e-05	0.000119928	N.D.	2.29756e-05	N.A.	5.87229e-05	4.21244e-05	0.391255	N.A.
C	N-Acetylornithine	C00437	175.108	9.26854	N.D.	N.D.	N.D.	2.41859e-05	N.D.	9.47038e-05	4.82869e-05	2.66299e-05	7.23851e-05	6.88019e-05	2.41859e-05	N.A.	6.21615e-05	2.58003e-05	0.389082	N.A.
C	Leu	C00123,C01570,C16439	132.101	9.97884	0.0120757	0.0159978	0.0194994	0.0136039	0.0133865	0.0270628	0.0419668	0.0185235	0.0530049	0.0520814	0.0149127	0.00292857	0.0385279	0.0153031	0.387062	0.024694	*
A	2-Hydroxyvaleric acid	No ID	117.055	9.50737	0.000474051	0.000545105	0.000366501	0.000505281	0.000237157	0.00125386	0.000931863	0.000337547	0.00165172	0.00133786	0.000425619	0.000124481	0.00110257	0.000498551	0.386025	0.036476	*
C	Citrulline	C00327	176.103	10.6302	0.000463099	0.000792817	0.000816969	0.000748385	0.000857232	0.00171882	0.00210739	0.00192404	0.00226714	0.00153547	0.0007357	0.000157408	0.00191057	0.000293058	0.385068	0.00019624	***
C	Putrescine	C00134	89.1075	4.71592	0.000943881	0.00148099	0.000970391	0.000826981	0.000141755	0.000952711	0.00354494	0.00102224	0.00337765	0.00250391	0.000872801	0.000479844	0.00228029	0.00124486	0.382759	0.063216
C	Guanine	C00242	152.058	8.11242	N.D.	N.D.	N.D.	N.D.	0.000105718	0.000366156	0.000188838	N.D.	N.D.	N.D.	0.000105718	N.A.	0.000277497	0.000125383	0.38097	N.A.
N	FA(22:2)	No ID	335.296	15.0166	7.61364e-06	6.48101e-06	N.D.	5.98649e-06	7.44681e-06	1.32239e-05	5.85185e-06	N.D.	4.29543e-05	1.2381e-05	6.88199e-06	7.78254e-07	1.86027e-05	1.65653e-05	0.369945	0.25202
C	Ile	C00407,C06418,C16434	132.101	9.88903	0.00522777	0.00733118	0.00836432	0.00616466	0.00716118	0.0115302	0.02201	0.00956102	0.0224077	0.027115	0.00684982	0.00119612	0.0185248	0.00758763	0.369765	0.025325	*
C	S-Adenosylmethionine	C00019	399.143	7.03014	0.000213285	0.000125545	0.000131308	0.000238917	9.38016e-05	0.000471907	0.000674414	0.000228084	0.000478699	0.000323942	0.000160571	6.21652e-05	0.000435409	0.000170101	0.368782	0.019093	*
A	Malic acid	C00149,C00497,C00711	133.014	22.8092	0.00749643	0.00607369	0.0104052	0.00916234	0.0043296	0.0143874	0.0266104	0.0102347	0.0175252	0.033366	0.00749345	0.00241294	0.0204248	0.00941318	0.366881	0.035065	*
A	cAMP	C00575	328.046	7.67551	N.D.	N.D.	N.D.	0.000111481	N.D.	N.D.	0.000499693	N.D.	N.D.	0.000123895	0.000111481	N.A.	0.000311794	0.000265729	0.357546	N.A.
C	Phe	C00079,C02057,C02265	166.086	10.666	0.00379194	0.00642881	0.00608414	0.00482229	0.0055175	0.0124574	0.0139588	0.00805105	0.0219788	0.01909	0.00532893	0.00105293	0.0151072	0.00550479	0.352741	0.015312	*
C	Ser	C00065,C00716,C00740	106.05	9.66143	0.0102179	0.0221384	0.0163855	0.0045911	0.00512769	0.0243065	0.030709	0.0105003	0.0743043	0.0261664	0.0116921	0.00753065	0.0331973	0.0241847	0.352201	0.11891
P	Prostaglandin D2	C00696	370.26	9.57779	1.14773e-05	1.83533e-05	N.D.	2.08089e-05	N.D.	1.23881e-05	0.000113793	3.09278e-05	1.0475e-05	7.35372e-05	1.68798e-05	4.83718e-06	4.82243e-05	4.45771e-05	0.350028	0.19181
A	2-Hydroxybutyric acid	C05984	103.04	10.0692	0.00260036	0.00268253	0.00286968	0.00214679	0.00175084	0.00437801	0.00856244	0.00285201	0.00931455	0.00944639	0.00241004	0.000454308	0.00691068	0.00307506	0.348742	0.029849	*
C	Ophthalmic acid	No ID	290.133	12.5144	7.23057e-05	0.000128704	0.000234872	2.49523e-05	0.000191145	0.000190662	0.000267898	0.000241768	0.00081952	0.000369941	0.000130396	8.52955e-05	0.000377958	0.000255334	0.345001	0.096241
A	Adenylosuccinic acid	C03794	462.065	14.3623	N.D.	0.000168573	N.D.	N.D.	N.D.	N.D.	N.D.	0.000157291	0.000438724	0.000871126	0.000168573	N.A.	0.000489047	0.000359568	0.344697	N.A.
C	Glutathione (GSH)	C00051	308.09	12.5307	0.0332585	0.0275546	0.0101815	0.0185027	0.0101584	0.0549718	0.0854405	0.0394877	0.0648433	0.0531928	0.0199311	0.0103482	0.0595872	0.0170455	0.334486	0.0034502	**
A	CDP-choline	C00307	487.099	6.93153	0.000283803	0.000259304	0.000283397	0.000187953	N.D.	0.000368205	0.000732694	0.000360512	0.00197021	0.000379411	0.000253614	4.52483e-05	0.000762207	0.00069341	0.332737	0.17649
C	Gly-Gly	C02037	133.061	8.16561	2.26512e-05	N.D.	N.D.	1.77818e-05	5.32659e-05	0.000165164	8.51374e-05	6.65552e-05	8.22363e-05	7.59688e-05	3.1233e-05	1.92358e-05	9.50124e-05	3.98576e-05	0.328725	0.023267	*
C	γ-Butyrobetaine	C01181	146.117	7.95348	6.66172e-05	0.000155693	0.000189546	4.38351e-05	0.000634644	0.000886729	0.000867064	0.000390623	0.000775054	0.000585729	0.000218067	0.00024059	0.00070104	0.000210462	0.311062	0.0099149	**
C	Lys	C00047,C00739,C16440	147.112	6.80668	0.00322531	0.00453101	0.00685867	0.00471669	0.00658645	0.0128874	0.0185954	0.0112899	0.0230573	0.0189029	0.00518363	0.00152091	0.0169466	0.00480527	0.305881	0.00386	**
A	Ascorbic acid	C00072	175.024	8.71341	0.0226392	0.00970807	0.00633504	0.033593	N.D.	0.0619031	0.0486093	0.0209727	0.111748	0.0530588	0.0180688	0.0125096	0.0592585	0.0330901	0.304916	0.047516	*
A	Citric acid	C00158	191.019	28.4321	0.0056172	0.0030968	0.00457915	0.0114804	0.00343456	0.0237848	0.0196611	0.00766848	0.0117767	0.029727	0.00564161	0.00341202	0.0185236	0.00891409	0.304563	0.028422	*
C	β-Ala	C00099	90.0548	7.24154	0.000259855	0.000414739	0.000505043	0.000102384	0.000294135	0.000663404	0.000850324	0.000463399	0.00170309	0.00149827	0.000315231	0.000153904	0.0010357	0.000538488	0.304366	0.037809	*
C	N6-Methyllysine	C02728	161.128	7.01811	6.67885e-05	0.000159554	8.74932e-05	9.10421e-05	6.90112e-05	0.000129874	0.000464305	0.000624033	0.000241452	0.000102486	9.47778e-05	3.77833e-05	0.00031243	0.000225057	0.303357	0.096235
A	N-Acetylglucosamine 1-phosphate	C04256	300.048	9.83018	0.000463348	0.000183214	0.000218472	0.000537063	0.000145858	0.000806806	0.000711177	0.00171448	0.00145334	0.000434018	0.000309591	0.000177811	0.00102396	0.000537168	0.302346	0.038121	*
P	AC(18:2)	No ID	425.348	10.8139	0.000165236	0.000267788	0.000370893	0.000129936	0.00509229	0.000330747	0.00185686	0.000347414	0.0108594	0.00656754	0.00120523	0.00217497	0.0039924	0.0046109	0.301881	0.26969
C	Ala-Ala	C00993	161.091	9.02379	2.93335e-05	N.D.	9.65584e-05	2.25306e-05	3.61327e-05	0.000318625	8.70711e-05	8.84811e-05	0.000125457	0.000154088	4.61388e-05	3.40687e-05	0.000154744	9.57674e-05	0.298161	0.063153
C	Thr	C00188,C00820	120.065	10.1485	0.00985664	0.0158906	0.0123856	0.00527526	0.00657894	0.0419165	0.0226104	0.0172904	0.0577096	0.0297742	0.0099974	0.00431385	0.0338602	0.0162135	0.295255	0.027867	*
C	5-Amino-4-oxovaleric acid	C00430	132.065	7.86181	N.D.	N.D.	0.000316596	N.D.	1.86646e-05	0.000387593	0.000646514	0.000854449	0.000263141	0.000714211	0.00016763	0.000210669	0.000573182	0.000242357	0.292456	0.14776
C	Ornithine	C00077,C00515,C01602	133.097	6.75154	0.000201908	0.000435332	0.0013819	0.000444237	0.00152241	0.00203637	0.00289169	0.00211744	0.00353931	0.00350017	0.000797157	0.000607804	0.002817	0.000723325	0.282981	0.0015076	**
P	Phytosphingosine	C12144	318.302	10.4763	4.45676e-05	3.27113e-05	0.0001102	2.4353e-05	9.74813e-05	0.000133197	0.000163845	5.09412e-05	0.000523955	0.000236253	6.18626e-05	3.92463e-05	0.000221638	0.000181596	0.279115	0.12075
C	O-Acetylcarnitine	C02571	204.122	8.79446	0.00354075	0.00389349	0.00426052	0.00329386	0.00811628	0.0190223	0.0259959	0.00739638	0.0158932	0.0192777	0.00462098	0.00198774	0.0175171	0.00675133	0.263798	0.010731	*
C	Gly	C00037	76.0396	8.12251	0.024213	0.0305567	0.0150163	0.0230616	0.0131817	0.109106	0.0426239	0.0470781	0.0861939	0.130283	0.0212059	0.00711729	0.083057	0.0382361	0.255317	0.021168	*
A	Ethanolamine phosphate	C00346	140.012	8.22492	0.00593394	0.0118766	0.0254379	0.00403589	0.0120547	0.0745009	0.0663353	0.0519168	0.0249477	0.0242841	0.0118678	0.00837752	0.0483969	0.0231673	0.245218	0.020931	*
A	N-Acetylneuraminic acid	C00270	308.097	7.35083	0.00131374	0.000979684	0.00191918	0.00230325	0.00112957	0.0111154	0.00394672	0.00151482	0.0112665	0.00361407	0.00152908	0.0005611	0.0062915	0.00456902	0.24304	0.079805
C	Kynurenine	C00328,C01718	209.091	9.58669	1.08542e-05	6.2792e-05	N.D.	1.84843e-05	7.28877e-05	5.86972e-05	0.000310881	8.59542e-05	0.000173545	0.000224128	4.12545e-05	3.11297e-05	0.000170641	0.000102762	0.241762	0.045591	*
A	ADP	C00008	426.021	11.3104	0.00370125	0.00660065	0.000558354	0.00534775	0.0123489	0.0280184	0.0208789	0.0160316	0.0243424	0.0313742	0.00571137	0.00434665	0.0241291	0.00599576	0.236701	0.00073724	***
P	AC(18:1)	No ID	428.366	11.2668	0.000119385	0.000257116	0.000244206	0.000144531	0.00263258	0.000336046	0.0014126	0.000169958	0.00643449	0.0063875	0.000679564	0.00109343	0.00294812	0.00319699	0.230508	0.19447
C	Thr-Asp	No ID	235.092	10.0355	1.68958e-05	1.67317e-05	N.D.	2.22547e-05	2.80448e-05	0.000126531	4.96128e-05	3.76317e-05	0.000126859	0.000115517	2.09818e-05	5.36235e-06	9.12301e-05	4.39038e-05	0.229987	0.022502	*
C	threo-β-Methylaspartic acid	C03618	148.06	11.751	N.D.	N.D.	N.D.	N.D.	5.79081e-05	0.000149221	0.000158894	0.000350892	0.000392063	0.000241263	5.79081e-05	N.A.	0.000258467	0.000110154	0.224045	N.A.
C	Ala	C00041,C00133,C01401	90.055	8.79543	0.00871376	0.0227308	0.0237642	0.0101663	0.0174649	0.0505398	0.0671566	0.032692	0.139374	0.0801793	0.016568	0.00695056	0.0739883	0.0406678	0.223928	0.033152	*
P	Sphingosine	C00319	300.293	10.5696	0.000753538	0.000725487	0.00126898	0.000520405	0.00157404	0.00249312	0.00481158	0.000766067	0.00992822	0.00393776	0.00096849	0.000436754	0.00438735	0.00345634	0.220746	0.091134
A	O-Succinylhomoserine	C01118	218.066	12.6787	N.D.	5.09329e-05	N.D.	6.76707e-05	N.D.	N.D.	N.D.	N.D.	0.00036683	0.000174122	5.93018e-05	1.18355e-05	0.000270476	0.000136265	0.21925	0.27047
C	ADMA	C03626	203.148	7.55458	1.0375e-05	1.45122e-05	N.D.	1.40727e-05	5.09687e-05	4.6098e-05	0.000233037	7.95786e-05	0.000104781	4.97772e-05	2.24822e-05	1.90815e-05	0.000102654	7.66994e-05	0.219008	0.078667
A	Phosphocreatine	C02305	210.028	12.7346	0.000312589	0.000100319	N.D.	0.000128692	N.D.	0.00205061	0.000724908	0.000214021	0.000178017	0.00101176	0.000180533	0.00011524	0.000835865	0.000764578	0.215984	0.12814
P	Hydroxyprogesterone caproate	C08148	429.301	11.4271	N.D.	8.62025e-06	N.D.	N.D.	N.D.	N.D.	N.D.	N.D.	4.07448e-05	N.D.	8.62025e-06	N.A.	4.07448e-05	N.A.	0.211567	N.A.
N	Nervonic acid	C08323	365.341	15.8494	6.88636e-06	8.68354e-06	4.12e-05	8.2973e-06	4.16031e-05	2.36804e-05	3.97792e-05	6.61644e-06	0.000363235	7.10259e-05	2.13341e-05	1.83318e-05	0.000100867	0.000148576	0.211506	0.29876
A	UDP-glucuronic acid	C00167	579.026	11.4265	0.00021682	0.000123517	0.000250285	0.000230296	0.000121548	0.00113707	0.000417873	0.00069418	0.00125323	0.000985233	0.000188493	6.13833e-05	0.000897518	0.000340228	0.210016	0.0087304	**
A	8-Hydroxyoctanoic acid	No ID	159.103	8.2858	5.96946e-05	N.D.	N.D.	N.D.	5.74591e-05	0.000124335	0.000101354	0.000106119	0.000789605	N.D.	5.85769e-05	1.58077e-06	0.000280353	0.000339646	0.208939	0.28269
C	Hydroxyproline	C01015,C01157	132.065	11.5019	0.00039117	0.000442625	0.00040354	0.000803838	0.000427228	0.00113764	0.00172667	0.000910469	0.00657135	0.00153332	0.00049368	0.000174538	0.00237589	0.00236717	0.207788	0.15011
A	CMP	C00055	322.043	9.87196	0.000201504	0.000172491	N.D.	0.000102973	0.000153178	0.00128906	0.000223942	0.000546116	0.000398606	0.00134919	0.000157537	4.14446e-05	0.000761383	0.000522195	0.206908	0.060678
C	Argininosuccinic acid	C03406	291.128	9.1703	1.99792e-05	4.40324e-05	N.D.	3.16655e-05	2.68483e-05	3.696e-05	0.000288119	9.08914e-05	0.000146483	0.0002081	3.06313e-05	1.01397e-05	0.000154111	9.83008e-05	0.198762	0.04786	*
A	UMP	C00105	323.027	10.0772	0.00123135	0.000732959	N.D.	0.000753375	0.00103026	0.00738239	0.00146921	0.0036738	0.00650921	0.00599228	0.000936986	0.000238531	0.00500538	0.00240641	0.187196	0.018971	*
C	Pro	C00148,C00763,C16435	116.07	10.4138	0.00388799	0.00664647	0.00863435	0.0025886	0.0120513	0.0355328	0.0232306	0.0274198	0.0702352	0.0327067	0.00676174	0.00378064	0.037825	0.0187292	0.178764	0.01927	*
C	Carnosine	C00386	227.114	6.70159	7.17917e-05	7.11773e-05	N.D.	9.2e-06	1.55e-05	3.272e-05	0.000546736	4.13249e-05	0.000326453	N.D.	4.19172e-05	3.4239e-05	0.000236808	0.000247627	0.177009	0.21354
P	Palmitoylcarnitine	C02990	402.351	11.093	0.00015939	0.000256776	0.000308999	0.00017127	0.00177609	0.000424419	0.00186974	0.000133331	0.00605744	0.00682394	0.000534505	0.000696809	0.00306177	0.00316545	0.174574	0.14985
C	Asn	C00152,C01905,C16438	133.06	10.1166	0.000969719	0.00142943	0.00177404	0.000640667	0.00246301	0.00698049	0.00626249	0.0051447	0.0153688	0.00824007	0.00145537	0.000710133	0.00839931	0.00405496	0.173273	0.017566	*
C	Carnitine	C00318,C00487,C15025	162.112	8.32849	0.0017546	0.00260618	0.00421258	0.00255611	0.00484203	0.0216193	0.0225353	0.00980053	0.0231312	0.0168398	0.0031943	0.00128236	0.0187852	0.00560116	0.170043	0.0026852	**
A	Biotin	C00120	243.082	7.81093	0.000322277	0.000304566	0.000397665	0.000275768	0.000275693	0.0031438	0.00100816	0.00149983	0.0019123	0.00173118	0.000315194	5.01978e-05	0.00185905	0.000794171	0.169545	0.012057	*
P	Hecogenin	C08902	431.317	11.7204	9.79545e-06	2.72778e-05	N.D.	5.13441e-05	2.86594e-05	8.31342e-05	0.000112266	7.00413e-05	0.000600891	0.000103768	2.92692e-05	1.70378e-05	0.00019402	0.000228057	0.150856	0.18176
C	2-Aminobutyric acid	C02261,C02356	104.07	9.36886	0.000657228	0.000855414	0.00160935	0.000895033	0.000814638	0.00293307	0.00882468	0.00379353	0.0107738	0.0057649	0.000966333	0.000370614	0.006418	0.00332507	0.150566	0.020985	*
P	α-Tocopherol	C02477	431.39	15.9146	N.D.	N.D.	N.D.	N.D.	6.10171e-05	0.000761152	N.D.	0.000203482	0.000608829	7.45892e-05	6.10171e-05	N.A.	0.000412013	0.000325564	0.148095	N.A.
C	Phosphorylcholine	C00588	184.072	18.5645	0.00499369	0.00621789	0.0066819	0.00344124	0.00433315	0.0564029	0.0201203	0.0379411	0.0330767	0.0274132	0.00513357	0.00133204	0.0349908	0.0136876	0.146712	0.0079255	**
A	UDP-glucose UDP-galactose	C00029 C00052	565.048	8.85134	0.00168723	0.000740176	0.000680088	0.000734893	0.000667962	0.00824542	0.00887584	0.00490152	0.00250352	0.00643557	0.000902069	0.000440089	0.00619238	0.00258598	0.145674	0.0094277	**
C	Hordenine	C06199	166.123	8.59375	N.D.	N.D.	N.D.	N.D.	3.74249e-05	N.D.	0.000512371	3.98476e-05	0.00018655	0.000310391	3.74249e-05	N.A.	0.00026229	0.00020006	0.142685	N.A.
C	Butyrylcarnitine	C02862	232.153	9.32592	0.00039823	0.000292392	0.000274566	0.00029863	0.000838041	0.00243471	0.00612663	0.00326171	0.00211412	0.00217697	0.000420372	0.000238431	0.00322283	0.00168655	0.130436	0.019813	*
A	4-Methyl-2-oxovaleric acid 3-Methyl-2-oxovaleric acid	C00233 C00671,C03465	129.055	9.8443	0.00029469	0.000318794	N.D.	0.000310581	0.00110885	0.00694905	0.00330562	0.00345381	0.00115889	0.00759801	0.000508229	0.000400539	0.00449307	0.00270552	0.113114	0.029071	*
P	AC(16:1)	No ID	399.332	10.5815	0.000198937	0.000535567	0.000303593	0.000260388	0.00131377	0.000812489	0.00264477	0.000221096	0.0103531	0.0101748	0.000522451	0.000460325	0.00484126	0.00503063	0.107916	0.12732
A	ATP	C00002	505.988	12.217	0.000631084	0.00145633	N.D.	0.00422101	0.00947287	0.0323189	0.0501247	0.025009	0.0193576	0.0563324	0.00394532	0.00399204	0.0366285	0.0159864	0.107712	0.0084483	**
A	GTP	C00044	521.983	11.8824	0.000215989	0.000221878	N.D.	0.00049648	0.000165057	0.00227643	0.00308606	0.00191822	0.00135531	0.00497588	0.000274851	0.000149939	0.00272238	0.00140756	0.10096	0.017208	*
A	NAD+	C00003	662.104	6.66542	N.D.	0.000351581	N.D.	5.20243e-05	0.000734813	0.00644074	0.00126678	0.0023945	0.00607883	0.0035762	0.000379473	0.000342248	0.00395141	0.00226355	0.0960348	0.022938	*
C	Hypotaurine	C00519	110.027	16.6445	0.00170868	0.00224405	0.000815596	8.97547e-05	0.000956441	0.0051198	0.00549106	0.00340446	0.0104307	0.0377616	0.0011629	0.000833914	0.0124415	0.0143939	0.0934696	0.15469
C	N8-Acetylspermidine	C01029	188.175	6.30236	0.000233366	0.00029953	0.000207676	0.000261968	0.000270206	0.00086774	0.000849053	0.000139369	0.00483773	0.00699695	0.000254549	3.52464e-05	0.00273817	0.00301523	0.0929633	0.1393
C	Guanidoacetic acid	C00581	118.061	8.06353	4.34177e-05	0.00175681	0.000340221	0.000151492	7.95878e-05	0.0047051	0.000728778	0.0012401	0.00870264	0.0108931	0.000474306	0.000726029	0.00525395	0.0044884	0.0902761	0.075229
P	AC(17:1)	No ID	412.345	10.9117	1.80455e-05	5.47353e-05	N.D.	2.37257e-05	0.000337451	6.12942e-05	0.00022234	4.41545e-05	0.00454781	0.00120244	0.000108489	0.00015349	0.00121561	0.00192322	0.089247	0.26806
P	AC(18:0)	No ID	430.382	11.829	9.10257e-05	0.000111268	0.000188	5.59927e-05	0.00099405	0.000364737	0.00181798	5.93062e-05	0.00554683	0.00854866	0.000288067	0.000397607	0.0032675	0.00367102	0.0881613	0.14387
A	CMP-N-acetylneuraminate	C00128	613.141	8.36517	8.96803e-05	9.66075e-05	N.D.	N.D.	0.000293235	0.00283685	0.00228839	0.000670586	0.0024428	0.00133296	0.000159841	0.000115574	0.00191432	0.000888134	0.0834975	0.01073	*
P	AC(15:0)	No ID	386.33	10.716	3.75256e-05	4.95315e-05	N.D.	2.79079e-05	0.000338095	0.000149911	0.000502467	4.44609e-05	0.00380652	0.00230713	0.000113265	0.000150147	0.0013621	0.00164414	0.0831548	0.1649
C	3-Aminoisobutyric acid	C03284,C05145	104.07	7.71615	0.00012429	0.000307525	0.000410957	5.6066e-05	0.000754481	0.00236413	0.000464637	0.00293628	0.0123419	0.00186436	0.000330664	0.000275952	0.00399426	0.00475536	0.0827848	0.16011
A	UDP	C00015	402.994	12.0716	0.000302071	0.000169501	N.D.	0.000332389	0.000263538	0.00494963	0.00201066	0.00224161	0.0024439	0.0044839	0.000266875	7.07663e-05	0.00322594	0.0013794	0.0827277	0.0085776	**
A	UDP-N-acetylglucosamine	C00043	606.074	8.6694	0.00160059	0.00130363	0.00132317	0.00168365	0.00112694	0.0138426	0.0171058	0.00554033	0.0310641	0.0208156	0.0014076	0.000229214	0.0176737	0.00937276	0.0796437	0.017809	*
C	Gly-Leu	No ID	189.123	9.43556	5.96951e-05	0.000143369	0.000415627	4.59196e-05	3.69463e-05	0.00472564	0.00097966	0.00089628	0.0010357	0.00134503	0.000140311	0.00015961	0.00179646	0.00164622	0.0781043	0.087475
P	AC(12:1)	No ID	342.266	9.01083	3.17757e-05	7.51062e-05	N.D.	5.60249e-05	8.34892e-05	0.000156098	0.00103574	4.9022e-05	0.00104264	0.00194057	6.1599e-05	2.29646e-05	0.000844812	0.00077199	0.0729144	0.085834
P	AC(17:0)	No ID	414.36	11.4674	4.41513e-05	7.94261e-05	0.0001048	3.70604e-05	0.00109263	0.000234924	0.00102314	5.61614e-05	0.013757	0.00556806	0.000271614	0.000459779	0.00412786	0.00583455	0.0658001	0.21381
C	2-Aminoadipic acid	C00956	162.075	10.5344	0.000104175	0.00113763	0.000360549	0.000181441	0.00287339	0.00355109	0.0288564	0.00200295	0.0247845	0.0144605	0.000931437	0.00116044	0.0147311	0.0121209	0.0632293	0.063274
C	1-Methylnicotinamide	C02918	137.071	7.25658	3.5022e-05	3.40091e-05	N.D.	4.02486e-05	2.27325e-05	0.000363529	0.000584746	6.02574e-05	0.000835757	0.000832269	3.30031e-05	7.37269e-06	0.000535312	0.000330182	0.061652	0.027207	*
A	Cysteinesulfinic acid	C00606	152.002	9.82856	N.D.	0.000108877	N.D.	N.D.	0.000120443	0.000942569	0.000697588	0.000399101	0.0023844	0.0050006	0.00011466	8.17862e-06	0.00188485	0.00190147	0.0608323	0.10582
P	AC(14:0)	No ID	373.317	10.3364	0.000135593	0.000343539	0.00028338	0.000188331	0.000645928	0.000707456	0.0029842	0.000233872	0.0103072	0.0120933	0.000319354	0.000199665	0.00526519	0.00555279	0.0606539	0.11722
C	Sarcosine	C00213	90.0551	9.21493	1.86042e-05	N.D.	N.D.	6.7224e-05	7.29355e-05	0.000636295	0.000390107	0.000159857	0.00117385	0.00208491	5.29212e-05	2.98563e-05	0.000889004	0.000767421	0.0595287	0.071425
P	AC(14:2)	No ID	368.282	9.42137	2.86623e-05	6.05185e-05	0.0001068	3.28943e-05	0.000257346	0.000473913	0.00273788	7.89035e-05	0.00220286	0.00276651	9.72442e-05	9.47589e-05	0.00165201	0.00128328	0.058864	0.053373
P	AC(14:1)	No ID	370.297	9.80834	3.63895e-05	0.000189191	0.0001016	9.63076e-05	0.00014248	0.000312617	0.00152983	0.000124208	0.00282997	0.00486937	0.000113194	5.6903e-05	0.0019332	0.00196766	0.0585525	0.10743
A	UTP	C00075	482.96	13.0821	N.D.	N.D.	N.D.	0.00023939	0.000117266	0.00388273	0.0027459	0.00240887	0.00108675	0.00527776	0.000178328	8.63546e-05	0.0030804	0.0015819	0.0578912	0.014573	*
P	AC(13:1)	No ID	356.281	9.45276	9.27273e-06	1.88877e-05	N.D.	1.10405e-05	1.78631e-05	3.50033e-05	0.000249211	4.79525e-05	0.000539776	0.00040823	1.4266e-05	4.81785e-06	0.000256035	0.000221287	0.055719	0.070957
P	AC(16:2)	No ID	396.313	10.1299	2.9625e-05	0.000104327	8.54e-05	3.0637e-05	0.000193133	0.00031468	0.0017976	0.000105068	0.00307245	0.00298676	8.86243e-05	6.71239e-05	0.00165531	0.00141438	0.0535394	0.068364
P	AC(14:3)	No ID	366.265	8.92469	N.D.	4.12658e-06	N.D.	3.24324e-06	7.25532e-06	2.05657e-05	0.00015014	3.41096e-06	0.000102907	0.000221821	4.87505e-06	2.10816e-06	9.9769e-05	9.0832e-05	0.0488634	0.079695
C	Isovalerylcarnitine	No ID	246.169	9.48552	5.96951e-05	0.00018003	N.D.	6.10013e-05	7.14519e-05	0.00124453	0.00258893	0.000747191	0.000449847	0.00518249	9.30445e-05	5.82283e-05	0.0020426	0.00193709	0.0455521	0.087573
P	AC(20:1)	No ID	455.395	11.9344	0.000141898	0.000415679	0.000260659	0.000125845	0.000580758	0.000235291	0.00163931	7.92156e-05	0.0148876	0.0171572	0.000304968	0.000192975	0.00679973	0.00847906	0.04485	0.16192
P	AC(12:0)	No ID	344.282	9.51859	0.000135767	0.000349966	0.000285338	0.000222507	0.000373617	0.000896608	0.00475982	0.000306729	0.013655	0.0160019	0.000273439	9.69295e-05	0.00712401	0.00728553	0.0383828	0.10335
P	AC(22:0)	No ID	484.435	13.2058	5.9727e-05	1.83783e-05	0.0001204	1.42193e-05	5.73267e-05	4.48476e-05	0.000185229	5.79452e-06	0.00282413	0.00625406	5.40103e-05	4.27324e-05	0.00186281	0.00272832	0.0289939	0.21237
A	Heptanoic acid	No ID	129.092	8.82464	N.D.	N.D.	N.D.	N.D.	N.D.	N.D.	0.000127117	0.000105071	N.D.	N.D.	N.D.	N.A.	0.000116094	1.55893e-05	<1	N.A.
A	2-Hydroxy-4-methylvaleric acid	C03264	131.07	9.0943	N.D.	N.D.	N.D.	N.D.	N.D.	N.D.	0.000131222	N.D.	0.000150535	0.000194213	N.D.	N.A.	0.000158657	3.22712e-05	<1	N.A.
A	cis-Aconitic acid	C00417	173.009	30.3716	N.D.	N.D.	N.D.	N.D.	N.D.	N.D.	0.000639267	N.D.	0.000379835	0.00093243	N.D.	N.A.	0.00065051	0.000276469	<1	N.A.
A	N-Carbamoylaspartic acid	C00438	175.035	16.2058	N.D.	N.D.	N.D.	N.D.	N.D.	N.D.	N.D.	0.000617946	N.D.	N.D.	N.D.	N.A.	0.000617946	N.A.	<1	N.A.
A	10-Hydroxydecanoic acid	C02774	187.133	7.93019	N.D.	N.D.	N.D.	N.D.	N.D.	N.D.	N.D.	0.000135061	N.D.	N.D.	N.D.	N.A.	0.000135061	N.A.	<1	N.A.
A	3-Indoxylsulfuric acid	No ID	212	9.82113	N.D.	N.D.	N.D.	N.D.	N.D.	N.D.	N.D.	N.D.	0.000141457	N.D.	N.D.	N.A.	0.000141457	N.A.	<1	N.A.
A	Porphobilinogen	C00931	225.087	7.69842	N.D.	N.D.	N.D.	N.D.	N.D.	0.000606133	0.00153036	0.000848535	0.00450968	0.00392187	N.D.	N.A.	0.00228332	0.00180832	<1	N.A.
A	XMP	C00655	363.033	13.1513	N.D.	N.D.	N.D.	N.D.	N.D.	N.D.	N.D.	0.000137787	N.D.	N.D.	N.D.	N.A.	0.000137787	N.A.	<1	N.A.
A	PRPP	C00119	388.946	17.536	N.D.	N.D.	N.D.	N.D.	N.D.	N.D.	0.000272637	3.76451e-05	N.D.	0.000277411	N.D.	N.A.	0.000195898	0.000137071	<1	N.A.
A	CDP	C00112	402.009	11.8877	N.D.	N.D.	N.D.	N.D.	N.D.	0.00113593	0.000306469	0.000469567	0.000222797	0.00105478	N.D.	N.A.	0.000637908	0.000427876	<1	N.A.
A	CTP	C00063	481.976	12.8446	N.D.	N.D.	N.D.	N.D.	N.D.	0.000723383	0.000334214	0.000319721	8.56346e-05	0.000981884	N.D.	N.A.	0.000488967	0.000358186	<1	N.A.
A	dTDP-glucose	C00842	563.067	8.67298	N.D.	N.D.	N.D.	N.D.	N.D.	N.D.	0.000172698	7.52902e-05	0.000279478	0.000165107	N.D.	N.A.	0.000173143	8.35606e-05	<1	N.A.
A	NADH	C00004	664.119	8.35693	N.D.	N.D.	N.D.	N.D.	N.D.	N.D.	N.D.	N.D.	0.00014391	N.D.	N.D.	N.A.	0.00014391	N.A.	<1	N.A.
C	5-Aminovaleric acid	C00431	118.086	7.85565	N.D.	N.D.	N.D.	N.D.	N.D.	N.D.	0.000130386	0.000136609	0.000105638	0.000273449	N.D.	N.A.	0.00016152	7.58084e-05	<1	N.A.
C	Homoserine	C00263	120.064	9.77176	N.D.	N.D.	N.D.	N.D.	N.D.	N.D.	N.D.	1.61282e-05	5.71215e-05	N.D.	N.D.	N.A.	3.66249e-05	2.89866e-05	<1	N.A.
C	4-Amino-3-hydroxybutyric acid	C03678	120.065	8.04198	N.D.	N.D.	N.D.	N.D.	N.D.	2.124e-05	N.D.	N.D.	3.95217e-05	5.70743e-05	N.D.	N.A.	3.92787e-05	1.79184e-05	<1	N.A.
C	1H-Imidazole-4-propionic acid	No ID	141.066	7.95404	N.D.	N.D.	N.D.	N.D.	N.D.	N.D.	N.D.	N.D.	N.D.	0.00012744	N.D.	N.A.	0.00012744	N.A.	<1	N.A.
C	5-Hydroxylysine	C16741	163.109	7.06279	N.D.	N.D.	N.D.	N.D.	N.D.	4.07836e-05	1.92258e-05	2.30513e-05	5.92241e-05	2.2913e-05	N.D.	N.A.	3.30396e-05	1.68726e-05	<1	N.A.
C	Tyr-Arg_divalent	No ID	169.594	7.60077	N.D.	N.D.	N.D.	N.D.	N.D.	0.000141518	4.55797e-05	3.52992e-05	1.75609e-05	4.08696e-05	N.D.	N.A.	5.61655e-05	4.88796e-05	<1	N.A.
C	Aminophylline	C06822	181.071	18.7866	N.D.	N.D.	N.D.	N.D.	N.D.	N.D.	N.D.	0.000438946	N.D.	N.D.	N.D.	N.A.	0.000438946	N.A.	<1	N.A.
C	β-Ala-Lys	C05341	218.15	6.76602	N.D.	N.D.	N.D.	N.D.	N.D.	7.12966e-05	3.98339e-05	2.1e-05	5.07747e-05	5.17317e-05	N.D.	N.A.	4.69274e-05	1.84003e-05	<1	N.A.
C	3-Hydroxykynurenine	No ID	225.085	9.456	N.D.	N.D.	N.D.	N.D.	N.D.	2.3e-05	N.D.	N.D.	N.D.	0.000140405	N.D.	N.A.	8.17027e-05	8.30182e-05	<1	N.A.
C	2'-Deoxycytidine	C00881	228.096	9.16991	N.D.	N.D.	N.D.	N.D.	N.D.	N.D.	4.12704e-05	6.57388e-05	0.000117008	6.43715e-05	N.D.	N.A.	7.20971e-05	3.19758e-05	<1	N.A.
C	2'-Deoxyguanosine	C00330	268.103	11.0208	N.D.	N.D.	N.D.	N.D.	N.D.	N.D.	N.D.	5.58255e-05	0.000114944	9.12798e-05	N.D.	N.A.	8.73498e-05	2.97545e-05	<1	N.A.
C	Octanoylcarnitine	C02838	288.215	10.1134	N.D.	N.D.	N.D.	N.D.	N.D.	6.1444e-05	0.000137015	N.D.	9.9252e-05	6.20911e-05	N.D.	N.A.	8.99506e-05	3.6011e-05	<1	N.A.
N	Chenodeoxycholic acid	C02528	391.286	11.421	N.D.	N.D.	N.D.	N.D.	N.D.	8.32836e-06	N.D.	N.D.	1.15875e-05	N.D.	N.D.	N.A.	9.95793e-06	2.30456e-06	<1	N.A.
N	Ursodeoxycholic acid	C07880	391.286	10.5288	N.D.	N.D.	N.D.	N.D.	N.D.	4.16418e-06	N.D.	N.D.	1.5375e-06	3.30952e-06	N.D.	N.A.	3.00373e-06	1.33977e-06	<1	N.A.
N	Pregnenolone sulfate	C18044	395.189	12.0564	N.D.	N.D.	N.D.	N.D.	N.D.	N.D.	N.D.	N.D.	2.8375e-06	N.D.	N.D.	N.A.	2.8375e-06	N.A.	<1	N.A.
P	Phenytoin	C07443	253.101	8.42387	N.D.	N.D.	N.D.	N.D.	N.D.	N.D.	N.D.	0.000208205	N.D.	N.D.	N.D.	N.A.	0.000208205	N.A.	<1	N.A.
P	Cortisol	C00735	363.215	7.77025	N.D.	N.D.	N.D.	N.D.	N.D.	N.D.	N.D.	N.D.	3.7875e-06	N.D.	N.D.	N.A.	3.7875e-06	N.A.	<1	N.A.
P	AC(21:0)	No ID	470.424	12.8688	N.D.	N.D.	N.D.	N.D.	N.D.	N.D.	N.D.	N.D.	0.00193711	0.000442816	N.D.	N.A.	0.00118996	0.00105662	<1	N.A.
P	AC(23:0)	No ID	498.453	13.5222	N.D.	N.D.	N.D.	N.D.	N.D.	N.D.	2.7037e-05	N.D.	0.00119413	0.000117925	N.D.	N.A.	0.000446364	0.000649176	<1	N.A.
[Assay] C: cation mode in CE-TOFMS, A: anion mode in CE-TOFMS, P: positive mode in LC-TOFMS, N: negative mode in LC-TOFMS
[Compound name] The numbers in FA (fatty acid) and AC (acyl carnitine) indicate the number of double bounds and carbon number.
[m/z] mass-to-charge ratio
[MTRT] Migration Time in CE-TOFMS; Retention Time in LC-TOFMS.
[Ratio ¶] The ratio was calculated by dividing the two means for each group.
[p-value ||] p-value was calculated in t-test of Welch. *<0.05, **<0.01, ***<0.001
N.D.: Not Detected.
N.A.: Not Available.

## Sheet: quantitative_data
Dataset. Quantitative determination in glioma tissues.
Assay	Metabolite	KEGG ID	Concentration (nmol/g)														Comparative Analysis
			IDH mutation glioma tissues					IDH normal glioma tissues					IDH mutation		IDH normal		IDH mutation vs IDH normal
			Pt1	Pt2	Pt3	Pt4	Pt5	Pt6	Pt7	Pt8	Pt9	Pt10	Mean	S.D.	Mean	S.D.	Ratio ¶	p-value ||
A	NAD+	C00003	2.10092	9.87523	9.69768	2.28862	29.2901	149.672	37.5253	77.4493	79.979	86.2962	10.6505	11.0901	86.1844	40.3524	0.123578	0.011809
A	cAMP	C00575	0.482315	0.438693	0.373012	0.939461	0.123666	0.534339	5.97246	0.338864	0.320492	1.07067	0.471429	0.296171	1.64736	2.43673	0.286172	0.34279
A	cGMP	C00942	N.D.	N.D.	N.D.	N.D.	N.D.	N.D.	0.0131681	N.D.	N.D.	N.D.	N.D.	N.A.	0.0131681	N.A.	<1	N.A.
A	Xanthine	C00385	45.397	31.2818	80.4522	64.1018	10.3143	2.98652	59.4662	13.1528	24.9749	17.7473	46.3094	27.4071	23.6656	21.544	1.95683	0.1865
A	NADH	C00004	1.25635	1.72437	5.77577	N.D.	3.16168	3.63226	2.42945	2.02706	2.33941	3.7469	2.97954	2.03281	2.83502	0.795302	1.05098	0.90015
A	ADP-ribose	C00301	21.351	49.4126	58.4103	19.0246	15.8033	29.208	96.9389	33.0769	22.3459	94.9458	32.8004	19.6316	55.3031	37.3035	0.593102	0.27725
A	UDP-glucose	C00029	29.1041	13.0326	14.8059	8.96167	13.5612	115.586	117.701	75.7067	19.7158	80.3433	15.8931	7.70353	81.8106	39.7621	0.194267	0.019397
A	Uric acid	C00366	18.7995	95.8148	80.8678	29.0789	188.607	83.6726	89.4324	126.64	100.875	122.934	82.6335	67.7312	104.711	19.3889	0.789161	0.51697
A	NADP+	C00006	0.160087	0.618384	0.675483	0.240648	7.28973	16.3578	1.61646	3.92947	1.66718	3.08063	1.79687	3.07891	5.3303	6.24178	0.337104	0.30073
A	IMP	C00130	20.5984	28.7954	3.61413	15.0343	317.901	103.903	38.1626	89.0497	20.7096	116.538	77.1887	134.873	73.6726	41.9935	1.04773	0.95787
A	Sedoheptulose 7-phosphate	C05382	14.0526	N.D.	11.8914	46.8744	11.6832	8.45961	104.703	0.763077	16.7072	6.0508	21.1254	17.1994	27.3367	43.6293	0.772786	0.78162
A	Glucose 6-phosphate	C00668,C01172,C00092	11.1367	5.39022	55.7394	247.073	15.1868	21.037	235.99	13.0762	60.2237	25.8061	66.9053	102.657	71.2265	93.8501	0.939331	0.94633
A	Fructose 6-phosphate	C05345,C00085	5.16333	3.65193	21.0373	85.7754	8.6561	8.52989	68.9561	5.59209	19.6289	12.7789	24.8568	34.7333	23.0972	26.1733	1.07618	0.9303
A	Fructose 1-phosphate	C01094,C02976	2.34657	N.D.	N.D.	49.7001	N.D.	N.D.	12.07	N.D.	N.D.	13.3912	26.0234	33.484	12.7306	0.934254	2.04415	0.67431
A	Galactose 1-phosphate	C00446	N.D.	2.24555	3.27181	5.0162	1.96075	N.D.	N.D.	1.67902	3.90932	5.22306	3.12358	1.38168	3.6038	1.79167	0.866746	0.72065
A	Glucose 1-phosphate	C00103	0.464678	N.D.	N.D.	29.1935	N.D.	0.197379	12.9693	N.D.	1.97725	N.D.	14.8291	20.3143	5.04798	6.91756	2.93762	0.61787
A	Acetyl CoA	C00024	0.29347	0.378858	0.413198	1.23335	0.00835342	0.567758	0.944895	0.186052	0.106212	0.565004	0.465445	0.457823	0.473984	0.338008	0.981984	0.97412
A	Ribose 5-phosphate	C00117	30.2834	9.60289	29.9363	26.3192	15.0125	20.711	28.7503	12.0403	15.0049	18.0384	22.2309	9.38752	18.909	6.389	1.17568	0.53377
A	CoA	C00010	6.72995	10.8911	5.4706	11.5374	1.01555	12.746	16.0206	10.3624	9.50702	9.47559	7.12891	4.29741	11.6223	2.79633	0.613381	0.091627
A	Ribose 1-phosphate	C00620	22.2763	15.0869	41.0644	78.4858	5.9429	13.4055	22.4987	7.17248	12.8163	19.942	32.5713	28.7273	15.167	6.10525	2.14751	0.25031
A	Ribulose 5-phosphate	C00199,C01101	13.5002	6.37959	17.1666	12.477	9.49707	13.27	20.4934	8.81558	11.3849	8.7177	11.8041	4.08759	12.5363	4.83747	0.941592	0.80271
A	Xylulose 5-phosphate	C00231,C03291	19.3731	0.705446	35.0255	29.2878	13.0785	13.5163	35.604	9.29563	11.9841	2.23519	19.4941	13.5216	14.5271	12.5517	1.34191	0.56393
A	Erythrose 4-phosphate	C00279,C03604	N.D.	N.D.	N.D.	0.480442	N.D.	N.D.	N.D.	N.D.	N.D.	2.0345	0.480442	N.A.	2.0345	N.A.	0.236147	N.A.
A	HMG CoA	C00356	0.128949	0.163805	N.D.	0.2173	N.D.	0.48016	0.505882	0.335608	0.304077	0.355017	0.170018	0.0445016	0.396149	0.0907381	0.429177	0.0033858	**
A	Glyceraldehyde 3-phosphate	C00118,C00661	2.7903	N.D.	N.D.	13.1642	N.D.	N.D.	N.D.	N.D.	N.D.	N.D.	7.97724	7.33544	N.D.	N.A.	1<	N.A.
A	NADPH	C00005	0.761757	0.941512	N.D.	0.695132	1.30358	3.20953	3.61605	1.57005	0.909881	3.6471	0.925494	0.27269	2.59052	1.26661	0.357262	0.04055	*
A	Glycerol 3-phosphate	C00093	47.0303	182.388	8.05264	166.82	17.7829	117.325	208.957	67.3148	94.9314	65.4669	84.4146	83.7523	110.799	58.8967	0.761871	0.58208
A	Malonyl CoA	C00083	0.148755	0.158554	N.D.	0.156487	N.D.	0.368474	0.239799	0.172418	N.D.	0.283342	0.154599	0.00516551	0.266008	0.0821494	0.58118	0.072626
A	Phosphocreatine	C02305	5.44665	1.75563	0.974665	1.23995	N.D.	36.4076	14.041	3.91164	1.42779	19.7237	2.35422	2.08696	15.1024	14.0412	0.155885	0.11209
A	XMP	C00655	0.496835	1.38194	1.37638	0.160178	1.2913	0.916515	0.411129	3.70585	0.554081	0.630328	0.941328	0.573076	1.24358	1.38873	0.756949	0.67053
A	Dihydroxyacetone phosphate	C00111	100.356	41.1859	154.223	260.126	45.2823	58.5937	148.221	32.5832	25.6821	91.8394	120.234	90.8109	71.3839	50.2	1.68433	0.33154
A	N-Acetylglutamic acid	C00624	16.5256	35.247	42.1725	16.6617	1.31999	51.6439	20.0406	29.5772	31.5146	41.8831	22.3854	16.3386	34.9319	12.142	0.640829	0.20845
A	Adenylosuccinic acid	C03794	1.57933	4.42228	1.36633	0.759491	3.7465	3.77922	3.22275	3.95822	5.50393	15.5392	2.37479	1.60723	6.40066	5.17815	0.371022	0.16063
A	Fructose 1,6-diphosphate	C00354	90.3012	5.89156	70.7983	397.131	3.93336	37.5378	233.135	42.988	5.22369	63.6449	113.611	163.089	76.5058	90.0293	1.485	0.6711
A	6-Phosphogluconic acid	C00345	6.68894	1.36877	4.08874	25.2231	6.99938	10.4527	36.9058	2.97033	16.9801	15.1827	8.87379	9.41819	16.4983	12.6292	0.537859	0.31318
A	N-Carbamoylaspartic acid	C00438	N.D.	1.03227	N.D.	N.D.	4.23906	7.11879	0.822038	18.8055	0.319549	3.32457	2.63567	2.26755	6.07809	7.60655	0.433634	0.40207
A	PRPP	C00119	1.89396	1.43022	0.830207	1.20379	0.707778	7.92685	16.8018	2.57973	2.15997	9.81364	1.21319	0.477692	7.8564	6.0031	0.154421	0.068406
A	2-Phosphoglyceric acid	C00631	1.52925	1.57382	2.35587	1.80301	N.D.	2.28341	1.22574	N.D.	N.D.	1.41424	1.81549	0.379697	1.64113	0.564155	1.10624	0.67228
A	2,3-Diphosphoglyceric acid	C01159	26.2251	76.1663	127.357	20.2193	445.88	300.321	155.896	217.209	15.4212	145.869	139.169	176.837	166.943	104.692	0.833633	0.77194
A	3-Phosphoglyceric acid	C00197	16.7907	15.9951	30.7478	18.1609	10.4543	29.5545	15.9164	14.4108	1.19391	17.2303	18.4298	7.48382	15.6612	10.0799	1.17678	0.63626
A	Phosphoenolpyruvic acid	C00074	5.64247	4.93234	6.94588	5.46935	3.21204	7.03368	4.08738	4.27702	0.494964	4.98666	5.24042	1.35387	4.17594	2.36599	1.25491	0.41429
A	GMP	C00144	28.1417	53.1419	19.4675	19.2912	27.278	59.1065	31.0202	50.9584	65.2699	58.083	29.464	13.8797	52.8876	13.2372	0.557107	0.025867	*
A	AMP	C00020	204.805	261.252	21.3544	88.7413	255.015	328.364	198.25	232.25	429.322	291.432	166.234	106.529	295.924	90.0864	0.561745	0.072226
A	2-Oxoisovaleric acid	C00141	N.D.	N.D.	11.3755	N.D.	10.1679	13.5863	12.5527	11.8545	N.D.	14.3743	10.7717	0.853938	13.092	1.11221	0.822772	0.073285
A	GDP	C00035	33.4155	32.1606	18.7814	17.9663	17.182	61.1908	48.3803	47.9543	48.1205	67.5066	23.9012	8.14436	54.6305	9.14941	0.437506	0.00052912	***
A	Lactic acid	C00186,C00256,C01432	8658.18	12242	11684.1	11188.3	5643.68	9299.11	14382.6	5243.9	15027.5	13055.5	9883.25	2737.91	11401.7	4095.94	0.866821	0.51296
A	ADP	C00008	55.8805	117.892	13.4534	63.6252	244.061	337.925	305.069	259.473	249.837	380.479	98.9826	89.2029	306.557	54.5087	0.322885	0.0034448	**
A	GTP	C00044	20.1308	23.376	9.66127	27.6794	22.4754	110.655	144.816	104.587	47.907	165.005	20.6646	6.73046	114.594	44.77	0.180329	0.0087586	**
A	ATP	C00002	25.1378	61.2981	18.919	86.5099	255.941	520.693	939.631	477.606	249.085	790.95	89.5613	96.9938	595.593	272.087	0.150373	0.011211	*
A	Glycolic acid	C00160	N.D.	N.D.	N.D.	N.D.	N.D.	N.D.	N.D.	N.D.	1.58555	N.D.	N.D.	N.A.	1.58555	N.A.	<1	N.A.
A	Pyruvic acid	C00022	61.2692	33.6206	N.D.	26.8693	173.015	118.09	121.127	112.328	N.D.	218.903	73.6936	67.8664	142.612	50.9915	0.516742	0.15937
A	2-Hydroxyglutaric acid	C02630,C01087,C03196	1389.99	555.927	889.97	62.5921	68.844	31.5217	20.5126	14.7614	17.7919	46.9454	593.464	565.867	26.3066	13.1579	22.5595	0.088494
A	Succinic acid	C00042	167.793	233.899	63.2794	108.811	19.1351	123.713	271.566	92.8402	330.876	214.318	118.583	84.7986	206.663	99.4186	0.573802	0.17111
A	Malic acid	C00149,C00497,C00711	120.1	110.763	166.35	109.496	73.533	188.816	445.726	188.088	200.823	368.575	116.048	33.2608	278.406	120.757	0.416832	0.037336	*
A	2-Oxoglutaric acid	C00026	N.D.	N.D.	N.D.	N.D.	N.D.	20.3243	N.D.	3.9271	N.D.	6.59936	N.D.	N.A.	10.2836	8.79758	<1	N.A.
A	Fumaric acid	C00122	8.95562	5.31041	N.D.	17.9123	N.D.	12.7361	86.4246	6.04321	35.8297	43.4514	10.7261	6.48482	36.897	31.7521	0.290704	0.14085
A	Citric acid	C00158	99.2922	62.5703	150.505	127.445	64.3891	267.755	276.068	115.833	116.238	321.115	100.84	38.6331	219.402	96.5192	0.459615	0.049021	*
A	Isocitric acid	C00311	7.96842	1.74572	7.65367	5.81499	N.D.	N.D.	4.44291	N.D.	N.D.	4.86931	5.7957	2.86213	4.65611	0.301513	1.24475	0.48622
A	cis-Aconitic acid	C00417	N.D.	N.D.	N.D.	1.006	N.D.	N.D.	0.912057	N.D.	0.741128	2.01836	1.006	N.A.	1.22385	0.693355	0.821999	N.A.
C	Urea	C00086	2493.33	2172.47	3358.67	2977.2	1198.88	3913.66	6760.13	2494.7	4634.4	4410.58	2440.11	828.753	4442.7	1539.71	0.549241	0.042003	*
C	Gly	C00037	1110.19	1415.3	654.239	1062.07	599.219	5068.31	1973.57	2188.73	4005.16	6045.71	968.202	340.435	3856.3	1775.53	0.25107	0.020711	*
C	Putrescine	C00134	42.0696	64.5968	40.0651	37.1806	6.20058	40.2229	151.101	42.4792	145.156	104.854	38.0225	20.8572	96.7624	53.6269	0.392947	0.069439
C	β-Ala	C00099	6.91804	12.1538	12.3426	2.45605	7.88562	19.3243	25.1908	13.4524	52.0664	45.1976	8.35122	4.10531	31.0463	16.7581	0.268992	0.036839	*
C	Sarcosine	C00213	N.D.	0.455415	N.D.	1.91068	0.76119	14.8901	9.73815	3.93594	29.7445	45.0784	1.04243	0.767313	20.6774	16.6663	0.0504139	0.057787
C	Ala	C00041,C00133,C01401	267.997	710.243	723.539	316.358	539.658	1590.62	2105.7	1023.35	4397.65	2535.76	511.559	213.674	2330.62	1286.65	0.219495	0.033071	*
C	γ-Aminobutyric acid	C00334	148.099	276.417	511.407	63.0847	58.8229	26.5137	15.9961	203.216	98.6436	26.9985	211.566	189.417	74.2736	79.2658	2.84847	0.19128
C	N,N-Dimethylglycine	C01026	N.D.	0.72801	N.D.	N.D.	N.D.	N.D.	2.00366	0.436762	2.4123	0.320778	0.72801	N.A.	1.29338	1.07024	0.562876	N.A.
C	Choline	C00114	117.72	255.332	442.329	130.425	185.061	264.889	271.99	102.305	273.914	399.431	226.173	132.47	262.506	105.639	0.861594	0.64504
C	Ser	C00065,C00716,C00740	447.434	980.646	713.297	200.759	222.636	1074.39	1354.95	456.897	3302.86	1150.08	512.954	333.51	1467.84	1079.1	0.349463	0.12025
C	Creatinine	C00791	137.956	63.0866	61.382	186.04	31.3221	33.6822	46.8384	30.3782	52.6013	63.7579	95.9572	63.899	45.4516	13.7285	2.11119	0.15299
C	Pro	C00148,C00763,C16435	60.2973	139.366	8.00619	26.9421	280.321	984.686	625.583	782.741	2124.77	887.134	102.987	111.128	1080.98	598.472	0.0952712	0.020461	*
C	Val	C00183,C06417,C16436	210.06	355.406	305.782	182.348	214.018	455.425	728.739	318.198	676.281	640.268	253.523	73.53	563.782	171.588	0.449683	0.011891	*
C	Betaine	C00719	69.9039	194.927	31.1566	82.38	87.2779	146.137	1282.07	76.2304	112.749	149.22	93.129	61.0175	353.282	520.052	0.263611	0.32731
C	Homoserine	C00263	N.D.	N.D.	N.D.	N.D.	N.D.	N.D.	N.D.	N.D.	1.45021	N.D.	N.D.	N.A.	1.45021	N.A.	<1	N.A.
C	Thr	C00188,C00820	291.847	471.21	364.762	155.706	193.553	1244.32	670.464	512.696	1715.38	882.851	295.415	128.082	1005.14	482.47	0.293904	0.027922	*
C	Betaine aldehyde	C00576	N.D.	N.D.	N.D.	0.310089	2.74751	N.D.	1.27534	N.D.	N.D.	N.D.	1.5288	1.72352	1.27534	N.A.	1.19874	N.A.
C	Cys	C00097,C00736,C00793	5.00862	19.9636	16.3189	16.4414	N.D.	10.9239	24.6336	3.88069	90.0827	5.39158	14.4331	6.50634	26.9825	36.2108	0.534907	0.48676
C	Hydroxyproline	C01015,C01157	11.002	12.5166	15.4601	20.9863	12.4526	30.9262	45.1863	24.3771	167.638	40.9205	14.4835	3.97974	61.8096	59.723	0.234325	0.15116
C	Creatine	C00300	2525.99	2768.04	2942.26	3764.1	631.359	1793.7	3897.55	1841.09	2061.4	2056.5	2526.35	1156.98	2330.05	884.707	1.08425	0.77133
C	Ile	C00407,C06418,C16434	60.8661	86.7063	89.9065	73.0294	78.5036	135.846	264.893	113.667	270.996	325.136	77.8024	11.5747	222.108	92.2442	0.350291	0.024321	*
C	Leu	C00123,C01570,C16439	120.268	161.409	187.313	136.781	131.125	272.866	424.969	185.362	543.821	527.557	147.379	26.94	390.915	157.638	0.377011	0.024846	*
C	Asn	C00152,C01905,C16438	34.1921	51.1899	55.0809	21.4016	88.795	257.216	232.255	189.847	577.716	304.943	50.1319	25.4949	312.395	154.058	0.160476	0.018028	*
C	Ornithine	C00077,C00515,C01602	5.16631	11.4537	36.1266	11.2265	40.6048	52.8117	79.1675	58.4054	96.879	94.3892	20.9156	16.2056	76.3306	20.1919	0.274013	0.0015677	**
C	Asp	C00049,C00402,C16433	97.6278	151.731	339.757	122.119	196.15	245.296	404.41	360.981	483.798	401.124	181.477	95.7951	379.122	87.0619	0.478677	0.0092924	**
C	Homocysteine	C00155,C05330	N.D.	N.D.	N.D.	1.43106	N.D.	N.D.	N.D.	N.D.	N.D.	N.D.	1.43106	N.A.	N.D.	N.A.	1<	N.A.
C	Adenine	C00147	0.619899	0.533661	2.15746	6.47739	N.D.	1.41816	1.77148	1.18114	1.6973	1.15259	2.4471	2.78849	1.44413	0.285519	1.69451	0.52471
C	Hypoxanthine	C00262	313.985	254.942	467.512	205.769	105.341	93.3124	593.082	55.9679	368.352	170.973	269.51	134.545	256.337	223.582	1.05139	0.9135
C	Spermidine	C00315	60.664	40.3304	56.3263	79.8171	51.0693	85.5948	91.7548	40.2359	60.6915	67.4806	57.6414	14.5387	69.1515	20.5655	0.833552	0.33993
C	Gln	C00064,C00303,C00819	2471.81	2506.86	2022.42	3111.31	808.483	3328.54	3982.06	3127.98	6931.67	4024.85	2184.18	860.978	4279.02	1534.41	0.510438	0.03575	*
C	Lys	C00047,C00739,C16440	88.4927	124.451	185.375	131.95	182.668	357.755	514.339	311.917	646.236	520.34	142.588	41.2481	470.118	135.23	0.303302	0.0041159	**
C	Glu	C00025,C00217,C00302	1581.93	1850.08	3653.84	1206.25	733.93	2527.3	2945.44	2846.28	3595.69	3732.08	1805.21	1115.31	3129.36	514.094	0.576862	0.055238
C	Met	C00073,C00855,C01733	13.096	22.2367	38.2325	21.1603	29.8398	52.9101	49.2499	37.3512	63.8619	101.319	24.913	9.52065	60.9385	24.4775	0.408823	0.026596	*
C	Guanine	C00242	N.D.	N.D.	N.D.	N.D.	3.44861	N.D.	N.D.	N.D.	N.D.	N.D.	3.44861	N.A.	N.D.	N.A.	1<	N.A.
C	His	C00135,C00768,C06419	86.6165	125.351	103.693	68.3297	64.6824	147.601	186.569	115.978	332.151	205.535	89.7346	25.2928	197.567	82.841	0.454199	0.041075	*
C	Carnitine	C00318,C00487,C15025	19.7671	31.5806	36.8768	31.9487	61.1774	304.447	320.06	137.155	329.172	232.846	36.2701	15.2787	264.736	80.752	0.137005	0.0027026	**
C	Phe	C00079,C02057,C02265	47.143	80.0854	74.9023	60.0577	68.5683	155.237	173.334	100.744	275.564	238.129	66.1513	12.9907	188.602	69.0665	0.350746	0.01545	*
C	Arg	C00062,C00792	82.7996	73.8741	102.635	108.939	46.6826	134.058	330.244	129.129	242.814	206.015	82.986	24.8023	208.452	83.4365	0.398106	0.025536	*
C	Citrulline	C00327	12.9421	22.4287	23.5597	20.9218	24.3538	48.7018	59.0007	54.0415	64.021	43.5617	20.8412	4.60032	53.8653	8.09889	0.386914	0.00016216	***
C	Tyr	C00082,C01536,C06420	49.8596	100.774	75.1193	73.4549	60.4862	153.339	146.022	138.894	266.088	150.495	71.9387	19.1214	170.967	53.4528	0.420774	0.011371	*
C	Spermine	C00750	8.8534	10.9455	28.9147	8.22056	59.639	43.0862	35.0918	35.3281	23.3375	34.2588	23.3146	22.0271	34.2205	7.05385	0.681307	0.34176
C	Trp	C00078,C00525,C00806	20.3095	29.2425	21.1309	19.8169	16.6859	43.2925	37.3282	28.0644	49.3356	55.3332	21.4371	4.67677	42.6708	10.5716	0.502384	0.0075678	**
C	Cystathionine	C00542,C02291	377.86	502.223	1142.36	2606.66	48.011	79.2266	2354.38	102.049	170.358	211.439	935.423	1015.12	583.49	991.364	1.60315	0.59433
C	Carnosine	C00386	3.04835	3.08808	N.D.	0.806911	1.83281	2.26786	19.9189	2.13289	11.5871	N.D.	2.19404	1.09297	8.97667	8.53212	0.244416	0.21003
C	Adenosine	C00212	53.1975	50.6307	12.5756	114.054	3.04727	37.9519	35.9561	152.081	69.207	87.9621	46.701	43.7728	76.6316	47.5044	0.609422	0.33066
C	Inosine	C00294	416.737	218.917	541.931	485.102	17.5962	178.402	343.383	76.6755	303.203	243.224	336.057	215.782	228.977	105.54	1.46764	0.35855
C	Guanosine	C00387	32.8484	21.7227	75.6242	12.0599	1.68612	21.1083	27.0645	21.1667	28.8806	20.1529	28.7883	28.6111	23.6746	3.99597	1.216	0.71173
C	Argininosuccinic acid	C03406	0.998951	2.0491	N.D.	1.50976	1.33639	2.18956	12.2128	3.81872	6.28366	8.8487	1.47355	0.438416	6.6707	3.99447	0.220899	0.043114	*
C	Glutathione (GSSG)	C00127	113.779	156.381	205.851	89.8716	387.658	323.56	186.459	374.274	433.301	509.903	190.708	118.62	365.499	121.8	0.521774	0.050584
C	Glutathione (GSH)	C00051	854.358	709.987	292.404	477.847	270.621	1414.48	2187.27	1014.64	1659.33	1370.43	521.043	256.735	1529.23	433.913	0.340723	0.0034839	**
C	S-Adenosylhomocysteine	C00021	2.52408	2.73348	7.27984	12.9843	3.75176	15.9907	8.25173	3.46802	6.18611	7.74186	5.85469	4.41926	8.32768	4.67099	0.70304	0.41491
C	S-Adenosylmethionine	C00019	11.5486	7.07742	8.71113	13.021	5.48359	25.4599	35.6819	12.668	25.5131	17.7564	9.16835	3.10914	23.4159	8.75469	0.391544	0.018692	*
-	Adenylate Energy Charge	No ID	0.185702	0.273008	0.477335	0.49533	0.500613	0.581016	0.756898	0.626559	0.402915	0.670733	0.386398	0.146899	0.607624	0.131565	0.635915	0.036793	*
-	Total Adenylate	No ID	285.824	440.443	53.7269	238.876	755.018	1186.98	1442.95	969.329	928.244	1462.86	354.778	262.845	1198.07	252.652	0.296123	0.00085512	***
-	Guanylate Energy Charge	No ID	0.450967	0.363055	0.397661	0.564588	0.464125	0.611599	0.753763	0.631766	0.446177	0.683971	0.448079	0.0768297	0.625455	0.114302	0.716405	0.02365	*
-	Total Guanylate	No ID	81.688	108.679	47.9101	64.9369	66.9354	230.952	224.217	203.5	161.297	290.594	74.0298	22.7729	222.112	46.95	0.333299	0.00082794	***
-	GSH/GSSG	No ID	7.5089	4.54012	1.42047	5.31699	0.698093	4.37162	11.7306	2.71097	3.82951	2.68762	3.89691	2.82144	5.06606	3.79574	0.76922	0.59675
-	Total Glutathione	No ID	1081.92	1022.75	704.106	657.59	1045.94	2061.6	2560.18	1763.19	2525.93	2390.23	902.46	204.062	2260.23	340.578	0.399278	0.00017065	***
-	NADPH/NADP+	No ID	4.75839	1.52254	N.D.	2.88858	0.178824	0.196208	2.23701	0.399556	0.545762	1.18388	2.33708	1.95691	0.912484	0.827446	2.56123	0.2473
-	NADH/NAD+	No ID	0.598	0.174615	0.595583	N.D.	0.107944	0.0242681	0.0647417	0.0261728	0.0292504	0.0434191	0.369036	0.264396	0.0375704	0.0169453	9.82251	0.086907
-	Lactate/Pyruvate	No ID	141.314	364.121	N.D.	416.398	32.6195	78.7459	118.74	46.6839	N.D.	59.6404	238.613	181.898	75.9525	31.4182	3.14161	0.17102
-	Glycerol 3-phosphate/DHAP	No ID	0.468636	4.4284	0.0522144	0.641303	0.392713	2.00234	1.40977	2.06594	3.6964	0.712841	1.19665	1.81925	1.97746	1.10507	0.605148	0.4407
-	Total Amino Acids	No ID	7147.84	9456.12	9735.35	7115.22	4556.01	18239.9	17174.8	12972.7	30591.9	22940.1	7602.11	2104.18	20383.9	6718.61	0.372947	0.010695	*
-	Total Essential Amino Acids	No ID	938.699	1456.1	1371.1	849.179	979.645	2865.25	3049.88	1723.98	4573.63	3496.47	1118.94	274.736	3141.84	1033.33	0.356143	0.010072	*
-	Total Non-essential Amino Acids	No ID	6209.14	8000.02	8364.25	6266.04	3576.36	15374.7	14124.9	11248.7	26018.3	19443.6	6483.16	1898.1	17242	5722.61	0.376009	0.010995	*
-	Total Glucogenic Amino Acids	No ID	6939.08	9170.26	9362.66	6846.49	4242.21	17609.3	16235.4	12475.4	29401.9	21892.2	7312.14	2087.92	19522.8	6468.07	0.374543	0.010913	*
-	Total Ketogenic Amino Acids	No ID	678.786	1053.88	998.509	650.795	731.591	2362.65	2231.35	1391.34	3767.42	2699.84	822.712	189.021	2490.52	861.104	0.330337	0.010982	*
-	Total BCAA	No ID	391.195	603.521	583.001	392.159	423.646	864.136	1418.6	617.226	1491.1	1492.96	478.705	105.637	1176.8	408.684	0.406783	0.016723	*
-	Total Aromatic Amino Acids	No ID	117.312	210.102	171.152	153.329	145.74	351.869	356.683	267.702	590.988	443.957	159.527	34.2911	402.24	122.555	0.396597	0.0094951	**
-	Fischer's Ratio	No ID	3.33465	2.87252	3.40633	2.55762	2.90686	2.45585	3.9772	2.30564	2.52306	3.36285	3.0156	0.352314	2.92492	0.718348	1.031	0.80866
-	Total Glu-related Amino Acids	No ID	4283.45	4695.53	5890.59	4521.77	1934.1	7122.18	8069.89	7002.11	13227.1	9055.62	4265.09	1442.85	8895.38	2559.27	0.479473	0.011467	*
-	Total Pyr-related Amino Acids	No ID	2142.78	3626.6	2493.29	1771.15	1571.75	9031.85	6166.65	4213.63	13560.5	10675.1	2321.11	810.824	8729.55	3680.23	0.265892	0.016073	*
-	Total Acetyl CoA-related Amino Acids	No ID	289.936	401.809	483.726	361.577	408.983	809.759	1241.53	639.01	1510.39	1428.37	389.206	70.8903	1125.81	383.958	0.345712	0.011728	*
-	Total Fumarate-related Amino Acids	No ID	97.0026	180.859	150.022	133.513	129.055	308.576	319.355	239.638	541.652	388.624	138.09	30.6689	359.569	114.673	0.384043	0.01058	*
-	Total Succinyl CoA-related Amino Acids	No ID	284.022	464.349	433.921	276.538	322.361	644.181	1042.88	469.216	1011.14	1066.72	356.238	87.2316	846.828	272.693	0.420674	0.013158	*
-	Total Oxaloacetate-related Amino Acids	No ID	131.82	202.92	394.838	143.521	284.945	502.512	636.666	550.827	1061.51	706.067	231.609	109.577	691.517	221.153	0.334929	0.0062305	**
-	Malate/Asp	No ID	1.23019	0.729995	0.489615	0.896632	0.374881	0.769748	1.10216	0.521046	0.415097	0.918856	0.744262	0.339422	0.745382	0.281689	0.998497	0.99561
-	Citrulline/Ornithine	No ID	2.50509	1.95821	0.652143	1.86361	0.599777	0.922178	0.745264	0.925283	0.660835	0.461511	1.51577	0.848588	0.743014	0.194502	2.04003	0.11143
-	Glu/2-Oxoglutarate	No ID	N.D.	N.D.	N.D.	N.D.	N.D.	124.349	N.D.	724.779	N.D.	565.522	N.D.	N.A.	471.55	311.05	<1	N.A.
-	G6P/R5P	No ID	0.36775	0.561312	1.86193	9.38756	1.01161	1.01574	8.20823	1.08603	4.01359	1.43062	2.63803	3.81676	3.15084	3.08637	0.837247	0.82141
-	SAM/SAH	No ID	4.57536	2.58916	1.19661	1.00283	1.46161	1.59217	4.32417	3.65281	4.12425	2.29355	2.16511	1.48096	3.19739	1.19685	0.67715	0.26147
-	Putrescine/Spermidine	No ID	0.693485	1.60169	0.711302	0.465822	0.121415	0.469922	1.64679	1.05575	2.3917	1.55384	0.718743	0.547965	1.4236	0.715682	0.504878	0.12105
[Assay] C: cation mode in CE-TOFMS, A: anion mode in CE-TOFMS, P: positive mode in LC-TOFMS, N: negative mode in LC-TOFMS
[Ratio ¶] The ratio was calculated by dividing the two means for each group.
[p-value ||] p-value was calculated in t-test of Welch. *<0.05, **<0.01, ***<0.001
N.D.: Not Detected.
N.A.: Not Available.
